# Supplementary material for: A strong preference for the TA/TA dinucleotide step discovered for an acridine-based, potent antitumor dsDNA intercalator, C-1305: NMR-driven structural and sequence-specificity studies
Source: Sci Rep. 2020 Jul 16;10:11697. doi: 10.1038/s41598-020-68609-8 (PMC7366671; doi:10.1038/s41598-020-68609-8)
Supplement: Supplementary file 1 — Supplementary Information 1. [file 41598_2020_68609_MOESM1_ESM.pdb]

CRYST1   55.664   55.664   53.245  90.00  90.00  90.00 P 1           1
ATOM      1  H5T DC5 X   1      10.125   8.729 -12.949  1.00  0.00            
ATOM      2  O5' DC5 X   1       9.285   9.029 -13.299  1.00  0.00            
ATOM      3  C5' DC5 X   1       8.485   7.909 -13.689  1.00  0.00            
ATOM      4  H5' DC5 X   1       9.085   7.119 -14.189  1.00  0.00            
ATOM      5 H5'' DC5 X   1       7.795   8.329 -14.459  1.00  0.00            
ATOM      6  C4' DC5 X   1       7.725   7.239 -12.549  1.00  0.00            
ATOM      7  H4' DC5 X   1       7.065   6.419 -12.909  1.00  0.00            
ATOM      8  O4' DC5 X   1       8.655   6.709 -11.559  1.00  0.00            
ATOM      9  C1' DC5 X   1       8.045   6.919 -10.309  1.00  0.00            
ATOM     10  H1' DC5 X   1       7.225   6.169 -10.259  1.00  0.00            
ATOM     11  N1  DC5 X   1       9.085   6.569  -9.229  1.00  0.00            
ATOM     12  C6  DC5 X   1       9.845   7.569  -8.699  1.00  0.00            
ATOM     13  H6  DC5 X   1       9.615   8.589  -9.029  1.00  0.00            
ATOM     14  C5  DC5 X   1      10.815   7.289  -7.799  1.00  0.00            
ATOM     15  H5  DC5 X   1      11.435   8.079  -7.349  1.00  0.00            
ATOM     16  C2  DC5 X   1       9.215   5.289  -8.869  1.00  0.00            
ATOM     17  O2  DC5 X   1       8.385   4.429  -9.309  1.00  0.00            
ATOM     18  N3  DC5 X   1      10.245   4.929  -8.049  1.00  0.00            
ATOM     19  C4  DC5 X   1      11.085   5.889  -7.499  1.00  0.00            
ATOM     20  N4  DC5 X   1      12.105   5.529  -6.729  1.00  0.00            
ATOM     21  H41 DC5 X   1      12.685   6.149  -6.219  1.00  0.00            
ATOM     22  H42 DC5 X   1      12.395   4.569  -6.759  1.00  0.00            
ATOM     23  C2' DC5 X   1       7.515   8.359 -10.429  1.00  0.00            
ATOM     24  H2' DC5 X   1       8.315   9.129 -10.539  1.00  0.00            
ATOM     25 H2'' DC5 X   1       6.785   8.519  -9.619  1.00  0.00            
ATOM     26  C3' DC5 X   1       6.805   8.259 -11.749  1.00  0.00            
ATOM     27  H3' DC5 X   1       6.935   9.259 -12.219  1.00  0.00            
ATOM     28  O3' DC5 X   1       5.455   7.889 -11.659  1.00  0.00            
ATOM     29  P   DG  X   2       4.445   8.609 -12.569  1.00  0.00            
ATOM     30  O1P DG  X   2       4.965   8.689 -13.939  1.00  0.00            
ATOM     31  O2P DG  X   2       3.935   9.889 -11.999  1.00  0.00            
ATOM     32  O5' DG  X   2       3.265   7.609 -12.639  1.00  0.00            
ATOM     33  C5' DG  X   2       3.315   6.279 -13.169  1.00  0.00            
ATOM     34  H5' DG  X   2       4.265   6.089 -13.719  1.00  0.00            
ATOM     35 H5'' DG  X   2       2.535   6.279 -13.939  1.00  0.00            
ATOM     36  C4' DG  X   2       2.975   5.199 -12.139  1.00  0.00            
ATOM     37  H4' DG  X   2       2.945   4.249 -12.709  1.00  0.00            
ATOM     38  O4' DG  X   2       3.965   5.099 -11.089  1.00  0.00            
ATOM     39  C1' DG  X   2       3.315   5.129  -9.839  1.00  0.00            
ATOM     40  H1' DG  X   2       2.875   4.119  -9.669  1.00  0.00            
ATOM     41  N9  DG  X   2       4.255   5.509  -8.789  1.00  0.00            
ATOM     42  C4  DG  X   2       5.125   4.649  -8.149  1.00  0.00            
ATOM     43  N2  DG  X   2       6.625   1.519  -7.749  1.00  0.00            
ATOM     44  H21 DG  X   2       7.315   1.109  -7.159  1.00  0.00            
ATOM     45  H22 DG  X   2       6.175   0.989  -8.469  1.00  0.00            
ATOM     46  N3  DG  X   2       5.265   3.349  -8.409  1.00  0.00            
ATOM     47  C2  DG  X   2       6.265   2.789  -7.629  1.00  0.00            
ATOM     48  N1  DG  X   2       7.025   3.539  -6.779  1.00  0.00            
ATOM     49  H1  DG  X   2       7.725   3.029  -6.259  1.00  0.00            
ATOM     50  C6  DG  X   2       6.835   4.859  -6.449  1.00  0.00            
ATOM     51  O6  DG  X   2       7.535   5.459  -5.629  1.00  0.00            
ATOM     52  C5  DG  X   2       5.815   5.389  -7.289  1.00  0.00            
ATOM     53  N7  DG  X   2       5.365   6.799  -7.339  1.00  0.00            
ATOM     54  C8  DG  X   2       4.445   6.759  -8.239  1.00  0.00            
ATOM     55  H8  DG  X   2       3.735   7.579  -8.429  1.00  0.00            
ATOM     56  C2' DG  X   2       2.125   6.069 -10.129  1.00  0.00            
ATOM     57  H2' DG  X   2       2.525   7.059 -10.369  1.00  0.00            
ATOM     58 H2'' DG  X   2       1.235   6.159  -9.469  1.00  0.00            
ATOM     59  C3' DG  X   2       1.605   5.399 -11.389  1.00  0.00            
ATOM     60  H3' DG  X   2       1.055   6.169 -11.959  1.00  0.00            
ATOM     61  O3' DG  X   2       0.965   4.119 -11.099  1.00  0.00            
ATOM     62  P   DA  X   3      -0.195   3.599 -11.929  1.00  0.00            
ATOM     63  O1P DA  X   3       0.145   3.719 -13.359  1.00  0.00            
ATOM     64  O2P DA  X   3      -1.415   4.339 -11.459  1.00  0.00            
ATOM     65  O5' DA  X   3      -0.325   2.109 -11.579  1.00  0.00            
ATOM     66  C5' DA  X   3       0.845   1.239 -11.599  1.00  0.00            
ATOM     67  H5' DA  X   3       1.855   1.669 -11.819  1.00  0.00            
ATOM     68 H5'' DA  X   3       0.615   0.659 -12.519  1.00  0.00            
ATOM     69  C4' DA  X   3       0.875   0.329 -10.439  1.00  0.00            
ATOM     70  H4' DA  X   3       1.335  -0.661 -10.689  1.00  0.00            
ATOM     71  O4' DA  X   3       1.635   0.929  -9.389  1.00  0.00            
ATOM     72  C1' DA  X   3       0.945   0.869  -8.159  1.00  0.00            
ATOM     73  H1' DA  X   3       1.325  -0.041  -7.659  1.00  0.00            
ATOM     74  N9  DA  X   3       1.325   2.089  -7.439  1.00  0.00            
ATOM     75  C5  DA  X   3       2.525   3.459  -6.239  1.00  0.00            
ATOM     76  N7  DA  X   3       1.585   4.259  -6.919  1.00  0.00            
ATOM     77  C8  DA  X   3       0.975   3.399  -7.669  1.00  0.00            
ATOM     78  H8  DA  X   3       0.245   3.639  -8.429  1.00  0.00            
ATOM     79  N1  DA  X   3       4.225   2.709  -4.739  1.00  0.00            
ATOM     80  C2  DA  X   3       3.995   1.519  -5.239  1.00  0.00            
ATOM     81  H2  DA  X   3       4.545   0.749  -4.699  1.00  0.00            
ATOM     82  N3  DA  X   3       3.095   1.089  -6.099  1.00  0.00            
ATOM     83  C4  DA  X   3       2.365   2.109  -6.549  1.00  0.00            
ATOM     84  C6  DA  X   3       3.485   3.739  -5.269  1.00  0.00            
ATOM     85  N6  DA  X   3       3.815   4.949  -4.829  1.00  0.00            
ATOM     86  H61 DA  X   3       3.385   5.809  -5.099  1.00  0.00            
ATOM     87  H62 DA  X   3       4.575   5.049  -4.189  1.00  0.00            
ATOM     88  C2' DA  X   3      -0.545   0.809  -8.509  1.00  0.00            
ATOM     89  H2' DA  X   3      -0.925   1.819  -8.779  1.00  0.00            
ATOM     90 H2'' DA  X   3      -1.275   0.479  -7.739  1.00  0.00            
ATOM     91  C3' DA  X   3      -0.485  -0.021  -9.709  1.00  0.00            
ATOM     92  H3' DA  X   3      -1.365   0.189 -10.369  1.00  0.00            
ATOM     93  O3' DA  X   3      -0.375  -1.421  -9.289  1.00  0.00            
ATOM     94  P   DT  X   4      -1.585  -2.321  -9.759  1.00  0.00            
ATOM     95  O1P DT  X   4      -1.195  -3.071 -10.999  1.00  0.00            
ATOM     96  O2P DT  X   4      -2.885  -1.651  -9.789  1.00  0.00            
ATOM     97  O5' DT  X   4      -1.615  -3.371  -8.579  1.00  0.00            
ATOM     98  C5' DT  X   4      -0.695  -4.291  -8.039  1.00  0.00            
ATOM     99  H5' DT  X   4       0.265  -4.201  -8.589  1.00  0.00            
ATOM    100 H5'' DT  X   4      -1.035  -5.331  -8.259  1.00  0.00            
ATOM    101  C4' DT  X   4      -0.245  -4.021  -6.569  1.00  0.00            
ATOM    102  H4' DT  X   4       0.705  -4.581  -6.449  1.00  0.00            
ATOM    103  O4' DT  X   4      -0.015  -2.641  -6.349  1.00  0.00            
ATOM    104  C1' DT  X   4      -0.005  -2.401  -4.939  1.00  0.00            
ATOM    105  H1' DT  X   4       0.815  -2.891  -4.369  1.00  0.00            
ATOM    106  N1  DT  X   4      -0.125  -0.981  -4.769  1.00  0.00            
ATOM    107  C6  DT  X   4      -1.295  -0.341  -5.199  1.00  0.00            
ATOM    108  H6  DT  X   4      -1.965  -0.991  -5.769  1.00  0.00            
ATOM    109  C2  DT  X   4       0.905  -0.261  -4.209  1.00  0.00            
ATOM    110  O2  DT  X   4       1.995  -0.701  -3.789  1.00  0.00            
ATOM    111  N3  DT  X   4       0.615   1.109  -4.009  1.00  0.00            
ATOM    112  H3  DT  X   4       1.325   1.549  -3.429  1.00  0.00            
ATOM    113  C4  DT  X   4      -0.565   1.719  -4.219  1.00  0.00            
ATOM    114  O4  DT  X   4      -0.805   2.889  -3.919  1.00  0.00            
ATOM    115  C5  DT  X   4      -1.565   0.939  -4.959  1.00  0.00            
ATOM    116  C5M DT  X   4      -2.805   1.609  -5.509  1.00  0.00            
ATOM    117  H51 DT  X   4      -3.505   0.819  -5.829  1.00  0.00            
ATOM    118  H52 DT  X   4      -3.305   2.289  -4.779  1.00  0.00            
ATOM    119  H53 DT  X   4      -2.705   2.259  -6.399  1.00  0.00            
ATOM    120  C2' DT  X   4      -1.265  -3.241  -4.489  1.00  0.00            
ATOM    121  H2' DT  X   4      -2.205  -2.651  -4.529  1.00  0.00            
ATOM    122 H2'' DT  X   4      -1.125  -3.601  -3.449  1.00  0.00            
ATOM    123  C3' DT  X   4      -1.235  -4.371  -5.519  1.00  0.00            
ATOM    124  H3' DT  X   4      -2.195  -4.381  -6.069  1.00  0.00            
ATOM    125  O3' DT  X   4      -0.835  -5.571  -4.819  1.00  0.00            
ATOM    126  P   DA  X   5      -1.685  -6.821  -4.839  1.00  0.00            
ATOM    127  O1P DA  X   5      -0.855  -8.041  -4.629  1.00  0.00            
ATOM    128  O2P DA  X   5      -2.395  -6.841  -6.109  1.00  0.00            
ATOM    129  O5' DA  X   5      -2.705  -6.631  -3.619  1.00  0.00            
ATOM    130  C5' DA  X   5      -1.965  -6.831  -2.359  1.00  0.00            
ATOM    131  H5' DA  X   5      -1.035  -6.241  -2.269  1.00  0.00            
ATOM    132 H5'' DA  X   5      -1.595  -7.861  -2.209  1.00  0.00            
ATOM    133  C4' DA  X   5      -2.805  -6.601  -1.149  1.00  0.00            
ATOM    134  H4' DA  X   5      -2.165  -6.901  -0.289  1.00  0.00            
ATOM    135  O4' DA  X   5      -3.145  -5.181  -1.129  1.00  0.00            
ATOM    136  C1' DA  X   5      -4.315  -5.101  -0.259  1.00  0.00            
ATOM    137  H1' DA  X   5      -4.085  -5.471   0.761  1.00  0.00            
ATOM    138  N9  DA  X   5      -4.755  -3.711  -0.279  1.00  0.00            
ATOM    139  C5  DA  X   5      -4.935  -1.641   0.371  1.00  0.00            
ATOM    140  N7  DA  X   5      -5.755  -1.751  -0.769  1.00  0.00            
ATOM    141  C8  DA  X   5      -5.625  -3.051  -1.109  1.00  0.00            
ATOM    142  H8  DA  X   5      -6.215  -3.551  -1.879  1.00  0.00            
ATOM    143  N1  DA  X   5      -3.685  -0.761   2.141  1.00  0.00            
ATOM    144  C2  DA  X   5      -3.255  -2.021   2.371  1.00  0.00            
ATOM    145  H2  DA  X   5      -2.555  -1.981   3.211  1.00  0.00            
ATOM    146  N3  DA  X   5      -3.445  -3.161   1.661  1.00  0.00            
ATOM    147  C4  DA  X   5      -4.285  -2.881   0.701  1.00  0.00            
ATOM    148  C6  DA  X   5      -4.485  -0.581   1.131  1.00  0.00            
ATOM    149  N6  DA  X   5      -4.855   0.659   1.021  1.00  0.00            
ATOM    150  H61 DA  X   5      -5.795   0.869   0.751  1.00  0.00            
ATOM    151  H62 DA  X   5      -4.215   1.409   1.221  1.00  0.00            
ATOM    152  C2' DA  X   5      -5.225  -6.141  -0.959  1.00  0.00            
ATOM    153  H2' DA  X   5      -5.525  -5.791  -1.969  1.00  0.00            
ATOM    154 H2'' DA  X   5      -6.065  -6.461  -0.309  1.00  0.00            
ATOM    155  C3' DA  X   5      -4.195  -7.271  -1.039  1.00  0.00            
ATOM    156  H3' DA  X   5      -4.385  -7.891  -1.959  1.00  0.00            
ATOM    157  O3' DA  X   5      -4.265  -8.081   0.181  1.00  0.00            
ATOM    158  P   DT  X   6      -4.345  -9.621   0.061  1.00  0.00            
ATOM    159  O1P DT  X   6      -3.385  -9.941  -0.989  1.00  0.00            
ATOM    160  O2P DT  X   6      -5.745 -10.071  -0.129  1.00  0.00            
ATOM    161  O5' DT  X   6      -3.735 -10.131   1.471  1.00  0.00            
ATOM    162  C5' DT  X   6      -2.445  -9.671   2.031  1.00  0.00            
ATOM    163  H5' DT  X   6      -1.855  -9.061   1.311  1.00  0.00            
ATOM    164 H5'' DT  X   6      -1.765 -10.511   2.331  1.00  0.00            
ATOM    165  C4' DT  X   6      -2.685  -8.831   3.331  1.00  0.00            
ATOM    166  H4' DT  X   6      -1.695  -8.711   3.811  1.00  0.00            
ATOM    167  O4' DT  X   6      -3.215  -7.531   3.011  1.00  0.00            
ATOM    168  C1' DT  X   6      -4.065  -7.151   4.041  1.00  0.00            
ATOM    169  H1' DT  X   6      -3.335  -7.041   4.871  1.00  0.00            
ATOM    170  N1  DT  X   6      -4.855  -6.041   3.761  1.00  0.00            
ATOM    171  C6  DT  X   6      -5.775  -6.161   2.741  1.00  0.00            
ATOM    172  H6  DT  X   6      -5.705  -7.001   2.061  1.00  0.00            
ATOM    173  C2  DT  X   6      -4.565  -4.801   4.321  1.00  0.00            
ATOM    174  O2  DT  X   6      -3.515  -4.511   4.901  1.00  0.00            
ATOM    175  N3  DT  X   6      -5.465  -3.841   4.101  1.00  0.00            
ATOM    176  H3  DT  X   6      -5.295  -2.901   4.431  1.00  0.00            
ATOM    177  C4  DT  X   6      -6.515  -3.921   3.161  1.00  0.00            
ATOM    178  O4  DT  X   6      -7.235  -2.961   2.921  1.00  0.00            
ATOM    179  C5  DT  X   6      -6.645  -5.191   2.461  1.00  0.00            
ATOM    180  C5M DT  X   6      -7.635  -5.321   1.401  1.00  0.00            
ATOM    181  H51 DT  X   6      -8.615  -4.941   1.791  1.00  0.00            
ATOM    182  H52 DT  X   6      -7.475  -4.811   0.431  1.00  0.00            
ATOM    183  H53 DT  X   6      -7.735  -6.421   1.261  1.00  0.00            
ATOM    184  C2' DT  X   6      -4.805  -8.421   4.281  1.00  0.00            
ATOM    185  H2' DT  X   6      -5.415  -8.721   3.411  1.00  0.00            
ATOM    186 H2'' DT  X   6      -5.465  -8.381   5.181  1.00  0.00            
ATOM    187  C3' DT  X   6      -3.635  -9.401   4.331  1.00  0.00            
ATOM    188  H3' DT  X   6      -4.055 -10.381   4.011  1.00  0.00            
ATOM    189  O3' DT  X   6      -3.125  -9.471   5.631  1.00  0.00            
ATOM    190  P   DC  X   7      -3.845 -10.421   6.651  1.00  0.00            
ATOM    191  O1P DC  X   7      -2.935 -11.441   7.211  1.00  0.00            
ATOM    192  O2P DC  X   7      -5.035 -10.971   5.971  1.00  0.00            
ATOM    193  O5' DC  X   7      -4.255  -9.501   7.811  1.00  0.00            
ATOM    194  C5' DC  X   7      -3.075  -8.971   8.641  1.00  0.00            
ATOM    195  H5' DC  X   7      -2.075  -8.961   8.151  1.00  0.00            
ATOM    196 H5'' DC  X   7      -2.935  -9.651   9.511  1.00  0.00            
ATOM    197  C4' DC  X   7      -3.235  -7.511   9.061  1.00  0.00            
ATOM    198  H4' DC  X   7      -2.335  -7.021   9.501  1.00  0.00            
ATOM    199  O4' DC  X   7      -3.555  -6.701   7.821  1.00  0.00            
ATOM    200  C1' DC  X   7      -4.215  -5.521   8.281  1.00  0.00            
ATOM    201  H1' DC  X   7      -3.535  -4.651   8.101  1.00  0.00            
ATOM    202  N1  DC  X   7      -5.465  -5.181   7.551  1.00  0.00            
ATOM    203  C6  DC  X   7      -6.055  -6.231   6.831  1.00  0.00            
ATOM    204  H6  DC  X   7      -5.535  -7.181   6.971  1.00  0.00            
ATOM    205  C5  DC  X   7      -7.095  -5.981   6.031  1.00  0.00            
ATOM    206  H5  DC  X   7      -7.565  -6.751   5.411  1.00  0.00            
ATOM    207  C2  DC  X   7      -6.065  -3.941   7.601  1.00  0.00            
ATOM    208  O2  DC  X   7      -5.525  -3.021   8.181  1.00  0.00            
ATOM    209  N3  DC  X   7      -7.175  -3.711   6.891  1.00  0.00            
ATOM    210  C4  DC  X   7      -7.665  -4.711   6.091  1.00  0.00            
ATOM    211  N4  DC  X   7      -8.785  -4.421   5.471  1.00  0.00            
ATOM    212  H41 DC  X   7      -9.315  -5.181   5.061  1.00  0.00            
ATOM    213  H42 DC  X   7      -9.195  -3.511   5.511  1.00  0.00            
ATOM    214  C2' DC  X   7      -4.385  -5.751   9.781  1.00  0.00            
ATOM    215  H2' DC  X   7      -5.305  -5.301  10.241  1.00  0.00            
ATOM    216 H2'' DC  X   7      -3.555  -5.271  10.331  1.00  0.00            
ATOM    217  C3' DC  X   7      -4.475  -7.251   9.831  1.00  0.00            
ATOM    218  H3' DC  X   7      -5.325  -7.671   9.251  1.00  0.00            
ATOM    219  O3' DC  X   7      -4.325  -7.641  11.241  1.00  0.00            
ATOM    220  P   DG3 X   8      -5.105  -8.901  11.751  1.00  0.00            
ATOM    221  O1P DG3 X   8      -5.595  -8.421  13.061  1.00  0.00            
ATOM    222  O2P DG3 X   8      -4.175 -10.071  11.821  1.00  0.00            
ATOM    223  O5' DG3 X   8      -6.455  -9.141  10.931  1.00  0.00            
ATOM    224  C5' DG3 X   8      -7.615  -9.781  11.411  1.00  0.00            
ATOM    225  H5' DG3 X   8      -8.185  -9.151  12.121  1.00  0.00            
ATOM    226 H5'' DG3 X   8      -7.335 -10.751  11.871  1.00  0.00            
ATOM    227  C4' DG3 X   8      -8.605 -10.101  10.311  1.00  0.00            
ATOM    228  H4' DG3 X   8      -9.215 -10.991  10.601  1.00  0.00            
ATOM    229  O4' DG3 X   8      -9.475  -8.981  10.061  1.00  0.00            
ATOM    230  C1' DG3 X   8      -9.325  -8.341   8.791  1.00  0.00            
ATOM    231  H1' DG3 X   8     -10.185  -8.851   8.301  1.00  0.00            
ATOM    232  N9  DG3 X   8      -9.365  -6.921   9.041  1.00  0.00            
ATOM    233  C4  DG3 X   8     -10.095  -5.911   8.441  1.00  0.00            
ATOM    234  N2  DG3 X   8     -12.625  -5.011   6.241  1.00  0.00            
ATOM    235  H21 DG3 X   8     -13.005  -4.161   5.891  1.00  0.00            
ATOM    236  H22 DG3 X   8     -12.855  -5.861   5.761  1.00  0.00            
ATOM    237  N3  DG3 X   8     -11.065  -6.131   7.541  1.00  0.00            
ATOM    238  C2  DG3 X   8     -11.665  -4.991   7.181  1.00  0.00            
ATOM    239  N1  DG3 X   8     -11.245  -3.741   7.691  1.00  0.00            
ATOM    240  H1  DG3 X   8     -11.745  -2.911   7.401  1.00  0.00            
ATOM    241  C6  DG3 X   8     -10.285  -3.501   8.561  1.00  0.00            
ATOM    242  O6  DG3 X   8      -9.935  -2.421   9.011  1.00  0.00            
ATOM    243  C5  DG3 X   8      -9.625  -4.771   8.961  1.00  0.00            
ATOM    244  N7  DG3 X   8      -8.655  -4.991   9.831  1.00  0.00            
ATOM    245  C8  DG3 X   8      -8.475  -6.281   9.851  1.00  0.00            
ATOM    246  H8  DG3 X   8      -7.875  -6.841  10.551  1.00  0.00            
ATOM    247  C2' DG3 X   8      -8.045  -8.971   8.181  1.00  0.00            
ATOM    248  H2' DG3 X   8      -7.155  -8.321   8.311  1.00  0.00            
ATOM    249 H2'' DG3 X   8      -8.195  -9.081   7.081  1.00  0.00            
ATOM    250  C3' DG3 X   8      -7.915 -10.281   8.961  1.00  0.00            
ATOM    251  H3' DG3 X   8      -6.915 -10.701   9.181  1.00  0.00            
ATOM    252  O3' DG3 X   8      -8.555 -11.301   8.171  1.00  0.00            
ATOM    253  H3T DG3 X   8      -8.185 -11.271   7.291  1.00  0.00            
ATOM    254  H5T DC5 X   9     -16.965   4.449   4.861  1.00  0.00            
ATOM    255  O5' DC5 X   9     -16.715   3.689   5.401  1.00  0.00            
ATOM    256  C5' DC5 X   9     -16.605   4.109   6.751  1.00  0.00            
ATOM    257  H5' DC5 X   9     -17.565   3.939   7.301  1.00  0.00            
ATOM    258 H5'' DC5 X   9     -16.295   5.169   6.861  1.00  0.00            
ATOM    259  C4' DC5 X   9     -15.555   3.239   7.471  1.00  0.00            
ATOM    260  H4' DC5 X   9     -15.455   3.579   8.521  1.00  0.00            
ATOM    261  O4' DC5 X   9     -15.845   1.739   7.411  1.00  0.00            
ATOM    262  C1' DC5 X   9     -14.575   1.079   7.471  1.00  0.00            
ATOM    263  H1' DC5 X   9     -14.575   0.529   8.431  1.00  0.00            
ATOM    264  N1  DC5 X   9     -14.485   0.049   6.331  1.00  0.00            
ATOM    265  C6  DC5 X   9     -15.125   0.279   5.111  1.00  0.00            
ATOM    266  H6  DC5 X   9     -15.595   1.259   5.021  1.00  0.00            
ATOM    267  C5  DC5 X   9     -15.105  -0.641   4.111  1.00  0.00            
ATOM    268  H5  DC5 X   9     -15.625  -0.481   3.161  1.00  0.00            
ATOM    269  C2  DC5 X   9     -13.795  -1.171   6.551  1.00  0.00            
ATOM    270  O2  DC5 X   9     -13.195  -1.431   7.601  1.00  0.00            
ATOM    271  N3  DC5 X   9     -13.785  -2.081   5.501  1.00  0.00            
ATOM    272  C4  DC5 X   9     -14.495  -1.841   4.401  1.00  0.00            
ATOM    273  N4  DC5 X   9     -14.635  -2.831   3.531  1.00  0.00            
ATOM    274  H41 DC5 X   9     -15.235  -2.831   2.731  1.00  0.00            
ATOM    275  H42 DC5 X   9     -14.055  -3.651   3.571  1.00  0.00            
ATOM    276  C2' DC5 X   9     -13.475   2.109   7.361  1.00  0.00            
ATOM    277  H2' DC5 X   9     -12.615   1.749   6.761  1.00  0.00            
ATOM    278 H2'' DC5 X   9     -13.235   2.519   8.361  1.00  0.00            
ATOM    279  C3' DC5 X   9     -14.185   3.329   6.651  1.00  0.00            
ATOM    280  H3' DC5 X   9     -14.365   3.089   5.581  1.00  0.00            
ATOM    281  O3' DC5 X   9     -13.475   4.539   6.961  1.00  0.00            
ATOM    282  P   DG  X  10     -13.045   5.559   5.921  1.00  0.00            
ATOM    283  O1P DG  X  10     -14.245   6.399   5.631  1.00  0.00            
ATOM    284  O2P DG  X  10     -12.565   4.879   4.681  1.00  0.00            
ATOM    285  O5' DG  X  10     -11.875   6.459   6.521  1.00  0.00            
ATOM    286  C5' DG  X  10     -11.565   6.569   7.891  1.00  0.00            
ATOM    287  H5' DG  X  10     -12.365   6.079   8.461  1.00  0.00            
ATOM    288 H5'' DG  X  10     -11.555   7.639   8.211  1.00  0.00            
ATOM    289  C4' DG  X  10     -10.265   5.919   8.341  1.00  0.00            
ATOM    290  H4' DG  X  10     -10.135   6.049   9.441  1.00  0.00            
ATOM    291  O4' DG  X  10     -10.465   4.499   8.031  1.00  0.00            
ATOM    292  C1' DG  X  10      -9.205   3.999   7.661  1.00  0.00            
ATOM    293  H1' DG  X  10      -8.675   3.959   8.651  1.00  0.00            
ATOM    294  N9  DG  X  10      -9.365   2.719   6.971  1.00  0.00            
ATOM    295  C4  DG  X  10      -8.795   1.489   7.181  1.00  0.00            
ATOM    296  N2  DG  X  10      -6.485  -0.681   8.681  1.00  0.00            
ATOM    297  H21 DG  X  10      -6.115  -1.591   8.501  1.00  0.00            
ATOM    298  H22 DG  X  10      -6.005  -0.071   9.301  1.00  0.00            
ATOM    299  N3  DG  X  10      -7.755   1.229   8.001  1.00  0.00            
ATOM    300  C2  DG  X  10      -7.425  -0.101   7.951  1.00  0.00            
ATOM    301  N1  DG  X  10      -8.065  -1.011   7.151  1.00  0.00            
ATOM    302  H1  DG  X  10      -7.625  -1.911   7.081  1.00  0.00            
ATOM    303  C6  DG  X  10      -9.015  -0.691   6.171  1.00  0.00            
ATOM    304  O6  DG  X  10      -9.555  -1.551   5.461  1.00  0.00            
ATOM    305  C5  DG  X  10      -9.365   0.649   6.221  1.00  0.00            
ATOM    306  N7  DG  X  10     -10.235   1.359   5.421  1.00  0.00            
ATOM    307  C8  DG  X  10     -10.275   2.549   5.951  1.00  0.00            
ATOM    308  H8  DG  X  10     -10.915   3.339   5.561  1.00  0.00            
ATOM    309  C2' DG  X  10      -8.695   5.049   6.761  1.00  0.00            
ATOM    310  H2' DG  X  10      -9.255   5.199   5.801  1.00  0.00            
ATOM    311 H2'' DG  X  10      -7.625   4.839   6.581  1.00  0.00            
ATOM    312  C3' DG  X  10      -8.985   6.319   7.571  1.00  0.00            
ATOM    313  H3' DG  X  10      -9.335   7.209   7.011  1.00  0.00            
ATOM    314  O3' DG  X  10      -7.925   6.619   8.491  1.00  0.00            
ATOM    315  P   DA  X  11      -6.585   7.249   7.911  1.00  0.00            
ATOM    316  O1P DA  X  11      -6.235   8.509   8.601  1.00  0.00            
ATOM    317  O2P DA  X  11      -6.785   7.429   6.431  1.00  0.00            
ATOM    318  O5' DA  X  11      -5.625   6.069   8.151  1.00  0.00            
ATOM    319  C5' DA  X  11      -5.265   5.529   9.451  1.00  0.00            
ATOM    320  H5' DA  X  11      -6.055   4.899   9.911  1.00  0.00            
ATOM    321 H5'' DA  X  11      -4.895   6.329  10.121  1.00  0.00            
ATOM    322  C4' DA  X  11      -3.935   4.699   9.281  1.00  0.00            
ATOM    323  H4' DA  X  11      -3.575   4.429  10.301  1.00  0.00            
ATOM    324  O4' DA  X  11      -4.315   3.439   8.621  1.00  0.00            
ATOM    325  C1' DA  X  11      -3.545   3.349   7.421  1.00  0.00            
ATOM    326  H1' DA  X  11      -2.675   2.749   7.721  1.00  0.00            
ATOM    327  N9  DA  X  11      -4.355   2.679   6.421  1.00  0.00            
ATOM    328  C5  DA  X  11      -5.395   1.249   5.121  1.00  0.00            
ATOM    329  N7  DA  X  11      -5.875   2.449   4.841  1.00  0.00            
ATOM    330  C8  DA  X  11      -5.285   3.289   5.641  1.00  0.00            
ATOM    331  H8  DA  X  11      -5.245   4.339   5.381  1.00  0.00            
ATOM    332  N1  DA  X  11      -5.045  -1.091   5.181  1.00  0.00            
ATOM    333  C2  DA  X  11      -4.135  -0.831   6.191  1.00  0.00            
ATOM    334  H2  DA  X  11      -3.565  -1.661   6.601  1.00  0.00            
ATOM    335  N3  DA  X  11      -3.815   0.339   6.741  1.00  0.00            
ATOM    336  C4  DA  X  11      -4.455   1.349   6.091  1.00  0.00            
ATOM    337  C6  DA  X  11      -5.745  -0.021   4.701  1.00  0.00            
ATOM    338  N6  DA  X  11      -6.715  -0.211   3.721  1.00  0.00            
ATOM    339  H61 DA  X  11      -7.215   0.519   3.261  1.00  0.00            
ATOM    340  H62 DA  X  11      -6.805  -1.161   3.421  1.00  0.00            
ATOM    341  C2' DA  X  11      -3.095   4.739   7.041  1.00  0.00            
ATOM    342  H2' DA  X  11      -3.835   5.339   6.481  1.00  0.00            
ATOM    343 H2'' DA  X  11      -2.175   4.589   6.441  1.00  0.00            
ATOM    344  C3' DA  X  11      -2.875   5.369   8.401  1.00  0.00            
ATOM    345  H3' DA  X  11      -3.055   6.469   8.301  1.00  0.00            
ATOM    346  O3' DA  X  11      -1.565   5.159   8.861  1.00  0.00            
ATOM    347  P   DT  X  12      -0.235   5.829   8.281  1.00  0.00            
ATOM    348  O1P DT  X  12       0.675   6.249   9.411  1.00  0.00            
ATOM    349  O2P DT  X  12      -0.645   6.849   7.231  1.00  0.00            
ATOM    350  O5' DT  X  12       0.465   4.619   7.571  1.00  0.00            
ATOM    351  C5' DT  X  12       1.315   3.669   8.261  1.00  0.00            
ATOM    352  H5' DT  X  12       0.805   3.349   9.191  1.00  0.00            
ATOM    353 H5'' DT  X  12       2.295   4.129   8.501  1.00  0.00            
ATOM    354  C4' DT  X  12       1.535   2.429   7.451  1.00  0.00            
ATOM    355  H4' DT  X  12       2.005   1.599   8.031  1.00  0.00            
ATOM    356  O4' DT  X  12       0.235   1.899   6.951  1.00  0.00            
ATOM    357  C1' DT  X  12       0.465   1.279   5.651  1.00  0.00            
ATOM    358  H1' DT  X  12       0.415   0.199   5.881  1.00  0.00            
ATOM    359  N1  DT  X  12      -0.475   1.819   4.691  1.00  0.00            
ATOM    360  C6  DT  X  12      -0.845   3.109   4.661  1.00  0.00            
ATOM    361  H6  DT  X  12      -0.295   3.739   5.351  1.00  0.00            
ATOM    362  C2  DT  X  12      -1.115   0.909   3.851  1.00  0.00            
ATOM    363  O2  DT  X  12      -0.855  -0.271   3.891  1.00  0.00            
ATOM    364  N3  DT  X  12      -2.025   1.429   2.991  1.00  0.00            
ATOM    365  H3  DT  X  12      -2.465   0.709   2.431  1.00  0.00            
ATOM    366  C4  DT  X  12      -2.425   2.709   2.911  1.00  0.00            
ATOM    367  O4  DT  X  12      -3.205   3.069   2.041  1.00  0.00            
ATOM    368  C5  DT  X  12      -1.805   3.619   3.831  1.00  0.00            
ATOM    369  C5M DT  X  12      -2.285   5.079   3.761  1.00  0.00            
ATOM    370  H51 DT  X  12      -1.665   5.819   4.301  1.00  0.00            
ATOM    371  H52 DT  X  12      -2.175   5.459   2.721  1.00  0.00            
ATOM    372  H53 DT  X  12      -3.335   5.249   4.121  1.00  0.00            
ATOM    373  C2' DT  X  12       1.945   1.549   5.321  1.00  0.00            
ATOM    374  H2' DT  X  12       1.985   1.719   4.221  1.00  0.00            
ATOM    375 H2'' DT  X  12       2.575   0.679   5.581  1.00  0.00            
ATOM    376  C3' DT  X  12       2.275   2.719   6.171  1.00  0.00            
ATOM    377  H3' DT  X  12       1.835   3.639   5.721  1.00  0.00            
ATOM    378  O3' DT  X  12       3.705   2.689   6.411  1.00  0.00            
ATOM    379  P   DA  X  13       4.405   4.039   6.251  1.00  0.00            
ATOM    380  O1P DA  X  13       5.455   4.109   7.321  1.00  0.00            
ATOM    381  O2P DA  X  13       3.515   5.209   6.161  1.00  0.00            
ATOM    382  O5' DA  X  13       5.125   3.909   4.911  1.00  0.00            
ATOM    383  C5' DA  X  13       5.805   2.689   4.601  1.00  0.00            
ATOM    384  H5' DA  X  13       5.105   1.829   4.441  1.00  0.00            
ATOM    385 H5'' DA  X  13       6.585   2.609   5.381  1.00  0.00            
ATOM    386  C4' DA  X  13       6.455   2.749   3.221  1.00  0.00            
ATOM    387  H4' DA  X  13       6.935   1.769   3.001  1.00  0.00            
ATOM    388  O4' DA  X  13       5.325   2.919   2.251  1.00  0.00            
ATOM    389  C1' DA  X  13       5.895   3.739   1.221  1.00  0.00            
ATOM    390  H1' DA  X  13       6.615   3.089   0.701  1.00  0.00            
ATOM    391  N9  DA  X  13       4.825   4.239   0.451  1.00  0.00            
ATOM    392  C5  DA  X  13       3.105   4.309  -0.989  1.00  0.00            
ATOM    393  N7  DA  X  13       3.305   5.629  -0.479  1.00  0.00            
ATOM    394  C8  DA  X  13       4.435   5.529   0.271  1.00  0.00            
ATOM    395  H8  DA  X  13       4.925   6.349   0.801  1.00  0.00            
ATOM    396  N1  DA  X  13       2.315   2.349  -2.089  1.00  0.00            
ATOM    397  C2  DA  X  13       3.275   1.689  -1.499  1.00  0.00            
ATOM    398  H2  DA  X  13       3.345   0.629  -1.719  1.00  0.00            
ATOM    399  N3  DA  X  13       4.245   2.139  -0.709  1.00  0.00            
ATOM    400  C4  DA  X  13       4.085   3.449  -0.449  1.00  0.00            
ATOM    401  C6  DA  X  13       2.145   3.669  -1.759  1.00  0.00            
ATOM    402  N6  DA  X  13       1.185   4.299  -2.419  1.00  0.00            
ATOM    403  H61 DA  X  13       0.935   5.239  -2.209  1.00  0.00            
ATOM    404  H62 DA  X  13       0.555   3.719  -2.939  1.00  0.00            
ATOM    405  C2' DA  X  13       6.675   4.819   2.021  1.00  0.00            
ATOM    406  H2' DA  X  13       6.025   5.509   2.591  1.00  0.00            
ATOM    407 H2'' DA  X  13       7.315   5.389   1.321  1.00  0.00            
ATOM    408  C3' DA  X  13       7.455   3.939   3.051  1.00  0.00            
ATOM    409  H3' DA  X  13       7.645   4.399   4.031  1.00  0.00            
ATOM    410  O3' DA  X  13       8.625   3.569   2.371  1.00  0.00            
ATOM    411  P   DT  X  14       9.845   3.109   3.321  1.00  0.00            
ATOM    412  O1P DT  X  14       9.335   2.759   4.641  1.00  0.00            
ATOM    413  O2P DT  X  14      10.875   4.169   3.271  1.00  0.00            
ATOM    414  O5' DT  X  14      10.435   1.789   2.691  1.00  0.00            
ATOM    415  C5' DT  X  14       9.645   0.639   2.311  1.00  0.00            
ATOM    416  H5' DT  X  14       8.595   0.719   2.671  1.00  0.00            
ATOM    417 H5'' DT  X  14      10.045  -0.221   2.871  1.00  0.00            
ATOM    418  C4' DT  X  14       9.675   0.339   0.731  1.00  0.00            
ATOM    419  H4' DT  X  14       9.485  -0.751   0.551  1.00  0.00            
ATOM    420  O4' DT  X  14       8.645   1.049   0.011  1.00  0.00            
ATOM    421  C1' DT  X  14       9.185   1.579  -1.179  1.00  0.00            
ATOM    422  H1' DT  X  14       9.365   0.769  -1.929  1.00  0.00            
ATOM    423  N1  DT  X  14       8.215   2.549  -1.739  1.00  0.00            
ATOM    424  C6  DT  X  14       8.405   3.839  -1.409  1.00  0.00            
ATOM    425  H6  DT  X  14       9.265   4.049  -0.769  1.00  0.00            
ATOM    426  C2  DT  X  14       7.165   2.189  -2.569  1.00  0.00            
ATOM    427  O2  DT  X  14       6.905   0.999  -2.889  1.00  0.00            
ATOM    428  N3  DT  X  14       6.465   3.229  -3.109  1.00  0.00            
ATOM    429  H3  DT  X  14       5.685   3.019  -3.709  1.00  0.00            
ATOM    430  C4  DT  X  14       6.635   4.619  -2.699  1.00  0.00            
ATOM    431  O4  DT  X  14       5.815   5.469  -3.059  1.00  0.00            
ATOM    432  C5  DT  X  14       7.795   4.889  -1.919  1.00  0.00            
ATOM    433  C5M DT  X  14       8.225   6.259  -1.719  1.00  0.00            
ATOM    434  H51 DT  X  14       9.315   6.389  -1.539  1.00  0.00            
ATOM    435  H52 DT  X  14       8.005   6.889  -2.599  1.00  0.00            
ATOM    436  H53 DT  X  14       7.635   6.679  -0.879  1.00  0.00            
ATOM    437  C2' DT  X  14      10.545   2.019  -0.699  1.00  0.00            
ATOM    438  H2' DT  X  14      10.395   2.909  -0.059  1.00  0.00            
ATOM    439 H2'' DT  X  14      11.215   2.259  -1.539  1.00  0.00            
ATOM    440  C3' DT  X  14      10.995   0.789   0.091  1.00  0.00            
ATOM    441  H3' DT  X  14      11.745   1.019   0.881  1.00  0.00            
ATOM    442  O3' DT  X  14      11.415  -0.171  -0.819  1.00  0.00            
ATOM    443  P   DC  X  15      12.605  -1.121  -0.369  1.00  0.00            
ATOM    444  O1P DC  X  15      12.275  -1.911   0.831  1.00  0.00            
ATOM    445  O2P DC  X  15      13.885  -0.311  -0.239  1.00  0.00            
ATOM    446  O5' DC  X  15      12.655  -2.051  -1.549  1.00  0.00            
ATOM    447  C5' DC  X  15      11.455  -2.891  -1.829  1.00  0.00            
ATOM    448  H5' DC  X  15      10.625  -2.901  -1.099  1.00  0.00            
ATOM    449 H5'' DC  X  15      11.815  -3.941  -1.829  1.00  0.00            
ATOM    450  C4' DC  X  15      10.855  -2.941  -3.219  1.00  0.00            
ATOM    451  H4' DC  X  15      10.035  -3.681  -3.289  1.00  0.00            
ATOM    452  O4' DC  X  15      10.285  -1.671  -3.539  1.00  0.00            
ATOM    453  C1' DC  X  15      10.645  -1.241  -4.789  1.00  0.00            
ATOM    454  H1' DC  X  15      10.055  -1.751  -5.579  1.00  0.00            
ATOM    455  N1  DC  X  15      10.505   0.269  -4.799  1.00  0.00            
ATOM    456  C6  DC  X  15      11.355   1.009  -3.989  1.00  0.00            
ATOM    457  H6  DC  X  15      12.145   0.459  -3.469  1.00  0.00            
ATOM    458  C5  DC  X  15      11.185   2.369  -3.859  1.00  0.00            
ATOM    459  H5  DC  X  15      11.945   2.939  -3.319  1.00  0.00            
ATOM    460  C2  DC  X  15       9.445   0.899  -5.449  1.00  0.00            
ATOM    461  O2  DC  X  15       8.645   0.139  -6.119  1.00  0.00            
ATOM    462  N3  DC  X  15       9.255   2.219  -5.259  1.00  0.00            
ATOM    463  C4  DC  X  15      10.075   2.969  -4.509  1.00  0.00            
ATOM    464  N4  DC  X  15       9.875   4.219  -4.419  1.00  0.00            
ATOM    465  H41 DC  X  15      10.515   4.849  -3.989  1.00  0.00            
ATOM    466  H42 DC  X  15       9.255   4.519  -5.139  1.00  0.00            
ATOM    467  C2' DC  X  15      12.065  -1.811  -4.909  1.00  0.00            
ATOM    468  H2' DC  X  15      12.825  -1.251  -4.339  1.00  0.00            
ATOM    469 H2'' DC  X  15      12.445  -2.021  -5.929  1.00  0.00            
ATOM    470  C3' DC  X  15      11.915  -3.211  -4.269  1.00  0.00            
ATOM    471  H3' DC  X  15      12.865  -3.531  -3.799  1.00  0.00            
ATOM    472  O3' DC  X  15      11.475  -4.141  -5.259  1.00  0.00            
ATOM    473  P   DG3 X  16      12.225  -5.471  -5.509  1.00  0.00            
ATOM    474  O1P DG3 X  16      11.575  -6.611  -4.739  1.00  0.00            
ATOM    475  O2P DG3 X  16      13.665  -5.361  -5.199  1.00  0.00            
ATOM    476  O5' DG3 X  16      12.045  -5.711  -7.039  1.00  0.00            
ATOM    477  C5' DG3 X  16      10.825  -5.681  -7.779  1.00  0.00            
ATOM    478  H5' DG3 X  16       9.975  -5.331  -7.159  1.00  0.00            
ATOM    479 H5'' DG3 X  16      10.575  -6.701  -8.139  1.00  0.00            
ATOM    480  C4' DG3 X  16      10.955  -4.821  -9.059  1.00  0.00            
ATOM    481  H4' DG3 X  16      10.085  -4.931  -9.739  1.00  0.00            
ATOM    482  O4' DG3 X  16      11.045  -3.411  -8.629  1.00  0.00            
ATOM    483  C1' DG3 X  16      11.965  -2.751  -9.469  1.00  0.00            
ATOM    484  H1' DG3 X  16      11.455  -2.481 -10.419  1.00  0.00            
ATOM    485  N9  DG3 X  16      12.465  -1.581  -8.879  1.00  0.00            
ATOM    486  C4  DG3 X  16      11.975  -0.371  -8.909  1.00  0.00            
ATOM    487  N2  DG3 X  16       9.425   1.889  -9.759  1.00  0.00            
ATOM    488  H21 DG3 X  16       8.915   1.489 -10.509  1.00  0.00            
ATOM    489  H22 DG3 X  16       9.295   2.859  -9.569  1.00  0.00            
ATOM    490  N3  DG3 X  16      10.865   0.019  -9.559  1.00  0.00            
ATOM    491  C2  DG3 X  16      10.445   1.279  -9.259  1.00  0.00            
ATOM    492  N1  DG3 X  16      11.105   2.089  -8.349  1.00  0.00            
ATOM    493  H1  DG3 X  16      10.665   2.879  -7.919  1.00  0.00            
ATOM    494  C6  DG3 X  16      12.255   1.719  -7.709  1.00  0.00            
ATOM    495  O6  DG3 X  16      12.745   2.519  -6.869  1.00  0.00            
ATOM    496  C5  DG3 X  16      12.735   0.409  -8.029  1.00  0.00            
ATOM    497  N7  DG3 X  16      13.835  -0.301  -7.609  1.00  0.00            
ATOM    498  C8  DG3 X  16      13.675  -1.501  -8.149  1.00  0.00            
ATOM    499  H8  DG3 X  16      14.415  -2.291  -8.089  1.00  0.00            
ATOM    500  C2' DG3 X  16      13.015  -3.831  -9.749  1.00  0.00            
ATOM    501  H2' DG3 X  16      13.585  -4.081  -8.829  1.00  0.00            
ATOM    502 H2'' DG3 X  16      13.765  -3.511 -10.509  1.00  0.00            
ATOM    503  C3' DG3 X  16      12.245  -5.031  -9.989  1.00  0.00            
ATOM    504  H3' DG3 X  16      12.745  -5.951  -9.639  1.00  0.00            
ATOM    505  O3' DG3 X  16      11.975  -5.091 -11.399  1.00  0.00            
ATOM    506  H3T DG3 X  16      12.735  -5.351 -11.899  1.00  0.00            
ATOM    507  C1  C05 X  17       1.365   2.599   1.671  1.00  0.00            
ATOM    508  C2  C05 X  17       1.385   3.969   2.041  1.00  0.00            
ATOM    509  C3  C05 X  17       0.375   4.779   1.511  1.00  0.00            
ATOM    510  C4  C05 X  17      -0.555   4.339   0.551  1.00  0.00            
ATOM    511  C5  C05 X  17      -0.565   3.009   0.141  1.00  0.00            
ATOM    512  C6  C05 X  17       0.385   2.149   0.771  1.00  0.00            
ATOM    513  H1  C05 X  17       2.005   1.959   2.271  1.00  0.00            
ATOM    514  C7  C05 X  17       0.465   0.759   0.261  1.00  0.00            
ATOM    515  H2  C05 X  17      -1.185   5.099   0.101  1.00  0.00            
ATOM    516  N1  C05 X  17      -1.595   2.579  -0.699  1.00  0.00            
ATOM    517  O1  C05 X  17       2.485   4.419   2.701  1.00  0.00            
ATOM    518  H3  C05 X  17       0.355   5.839   1.771  1.00  0.00            
ATOM    519  C8  C05 X  17      -1.585   1.219  -1.099  1.00  0.00            
ATOM    520  C9  C05 X  17      -0.725   0.229  -0.499  1.00  0.00            
ATOM    521  C10 C05 X  17      -1.035  -1.111  -0.799  1.00  0.00            
ATOM    522  C11 C05 X  17      -2.675   0.959  -1.869  1.00  0.00            
ATOM    523  O2  C05 X  17       1.265  -0.081   0.771  1.00  0.00            
ATOM    524  H4  C05 X  17       3.095   3.709   2.901  1.00  0.00            
ATOM    525  C12 C05 X  17      -3.005  -0.331  -2.109  1.00  0.00            
ATOM    526  C13 C05 X  17      -2.185  -1.431  -1.549  1.00  0.00            
ATOM    527  N2  C05 X  17      -0.605  -2.201   0.001  1.00  0.00            
ATOM    528  H5  C05 X  17      -2.535  -2.441  -1.679  1.00  0.00            
ATOM    529  N3  C05 X  17      -3.435   2.129  -1.889  1.00  0.00            
ATOM    530  H6  C05 X  17      -3.805  -0.481  -2.819  1.00  0.00            
ATOM    531  N4  C05 X  17      -2.815   3.109  -1.159  1.00  0.00            
ATOM    532  H7  C05 X  17       0.055  -1.931   0.741  1.00  0.00            
ATOM    533  C14 C05 X  17      -0.165  -3.441  -0.669  1.00  0.00            
ATOM    534  H8  C05 X  17       0.005  -4.221   0.101  1.00  0.00            
ATOM    535  C15 C05 X  17       1.225  -3.281  -1.349  1.00  0.00            
ATOM    536  H9  C05 X  17      -0.995  -3.901  -1.259  1.00  0.00            
ATOM    537  H10 C05 X  17       1.955  -2.891  -0.609  1.00  0.00            
ATOM    538  H11 C05 X  17       1.215  -2.531  -2.169  1.00  0.00            
ATOM    539  C16 C05 X  17       1.715  -4.641  -1.799  1.00  0.00            
ATOM    540  H12 C05 X  17       1.525  -5.411  -1.029  1.00  0.00            
ATOM    541  N5  C05 X  17       3.165  -4.651  -2.069  1.00  0.00            
ATOM    542  H13 C05 X  17       1.255  -5.061  -2.709  1.00  0.00            
ATOM    543  C17 C05 X  17       3.415  -4.041  -3.439  1.00  0.00            
ATOM    544  H14 C05 X  17       4.475  -4.251  -3.699  1.00  0.00            
ATOM    545  H15 C05 X  17       3.425  -2.921  -3.349  1.00  0.00            
ATOM    546  H16 C05 X  17       2.665  -4.501  -4.109  1.00  0.00            
ATOM    547  C18 C05 X  17       3.615  -6.111  -2.269  1.00  0.00            
ATOM    548  H17 C05 X  17       4.705  -6.121  -2.459  1.00  0.00            
ATOM    549  H18 C05 X  17       3.125  -6.511  -3.179  1.00  0.00            
ATOM    550  H19 C05 X  17       3.465  -6.751  -1.379  1.00  0.00            
ATOM    551  H20 C05 X  17       3.755  -4.211  -1.319  1.00  0.00            
END
