# Supplementary material for: A strong preference for the TA/TA dinucleotide step discovered for an acridine-based, potent antitumor dsDNA intercalator, C-1305: NMR-driven structural and sequence-specificity studies
Source: Sci Rep. 2020 Jul 16;10:11697. doi: 10.1038/s41598-020-68609-8 (PMC7366671; doi:10.1038/s41598-020-68609-8)
Supplement: Supplementary file 2 — Supplementary Information 2. [file 41598_2020_68609_MOESM2_ESM.pdb]

CRYST1   54.829   54.829   54.829  90.00  90.00  90.00 P 1           1
ATOM      1  H5T DC5 X   1      -3.722   1.206 -17.438  1.00  0.00            
ATOM      2  O5' DC5 X   1      -4.302   0.916 -18.138  1.00  0.00            
ATOM      3  C5' DC5 X   1      -5.512   0.626 -17.398  1.00  0.00            
ATOM      4  H5' DC5 X   1      -6.092  -0.204 -17.848  1.00  0.00            
ATOM      5 H5'' DC5 X   1      -6.182   1.506 -17.448  1.00  0.00            
ATOM      6  C4' DC5 X   1      -5.352   0.416 -15.878  1.00  0.00            
ATOM      7  H4' DC5 X   1      -5.912  -0.455 -15.458  1.00  0.00            
ATOM      8  O4' DC5 X   1      -3.972   0.056 -15.478  1.00  0.00            
ATOM      9  C1' DC5 X   1      -3.622   0.786 -14.278  1.00  0.00            
ATOM     10  H1' DC5 X   1      -4.022   0.275 -13.378  1.00  0.00            
ATOM     11  N1  DC5 X   1      -2.232   0.826 -14.028  1.00  0.00            
ATOM     12  C6  DC5 X   1      -1.372   1.846 -14.308  1.00  0.00            
ATOM     13  H6  DC5 X   1      -1.812   2.786 -14.648  1.00  0.00            
ATOM     14  C5  DC5 X   1      -0.032   1.816 -14.138  1.00  0.00            
ATOM     15  H5  DC5 X   1       0.588   2.646 -14.438  1.00  0.00            
ATOM     16  C2  DC5 X   1      -1.592  -0.364 -13.618  1.00  0.00            
ATOM     17  O2  DC5 X   1      -2.232  -1.414 -13.488  1.00  0.00            
ATOM     18  N3  DC5 X   1      -0.222  -0.444 -13.458  1.00  0.00            
ATOM     19  C4  DC5 X   1       0.548   0.576 -13.798  1.00  0.00            
ATOM     20  N4  DC5 X   1       1.918   0.416 -13.848  1.00  0.00            
ATOM     21  H41 DC5 X   1       2.328  -0.464 -14.068  1.00  0.00            
ATOM     22  H42 DC5 X   1       2.518   1.216 -13.878  1.00  0.00            
ATOM     23  C2' DC5 X   1      -4.322   2.126 -14.548  1.00  0.00            
ATOM     24  H2' DC5 X   1      -3.872   2.696 -15.378  1.00  0.00            
ATOM     25 H2'' DC5 X   1      -4.322   2.825 -13.678  1.00  0.00            
ATOM     26  C3' DC5 X   1      -5.672   1.665 -15.028  1.00  0.00            
ATOM     27  H3' DC5 X   1      -6.192   2.435 -15.638  1.00  0.00            
ATOM     28  O3' DC5 X   1      -6.402   1.315 -13.888  1.00  0.00            
ATOM     29  P   DC  X   2      -7.902   1.585 -13.918  1.00  0.00            
ATOM     30  O1P DC  X   2      -8.412   1.295 -15.258  1.00  0.00            
ATOM     31  O2P DC  X   2      -8.042   2.945 -13.478  1.00  0.00            
ATOM     32  O5' DC  X   2      -8.672   0.605 -12.878  1.00  0.00            
ATOM     33  C5' DC  X   2      -8.532  -0.855 -12.888  1.00  0.00            
ATOM     34  H5' DC  X   2      -8.072  -1.305 -13.788  1.00  0.00            
ATOM     35 H5'' DC  X   2      -9.512  -1.385 -12.888  1.00  0.00            
ATOM     36  C4' DC  X   2      -7.822  -1.405 -11.658  1.00  0.00            
ATOM     37  H4' DC  X   2      -7.892  -2.515 -11.578  1.00  0.00            
ATOM     38  O4' DC  X   2      -6.442  -1.125 -11.738  1.00  0.00            
ATOM     39  C1' DC  X   2      -5.942  -0.775 -10.458  1.00  0.00            
ATOM     40  H1' DC  X   2      -5.862  -1.705  -9.858  1.00  0.00            
ATOM     41  N1  DC  X   2      -4.662  -0.025 -10.578  1.00  0.00            
ATOM     42  C6  DC  X   2      -4.732   1.255 -11.048  1.00  0.00            
ATOM     43  H6  DC  X   2      -5.712   1.525 -11.468  1.00  0.00            
ATOM     44  C5  DC  X   2      -3.572   1.955 -11.148  1.00  0.00            
ATOM     45  H5  DC  X   2      -3.332   2.955 -11.508  1.00  0.00            
ATOM     46  C2  DC  X   2      -3.422  -0.625 -10.218  1.00  0.00            
ATOM     47  O2  DC  X   2      -3.512  -1.805  -9.808  1.00  0.00            
ATOM     48  N3  DC  X   2      -2.322   0.095 -10.208  1.00  0.00            
ATOM     49  C4  DC  X   2      -2.372   1.345 -10.728  1.00  0.00            
ATOM     50  N4  DC  X   2      -1.222   2.015 -10.838  1.00  0.00            
ATOM     51  H41 DC  X   2      -0.362   1.665 -10.468  1.00  0.00            
ATOM     52  H42 DC  X   2      -1.152   2.865 -11.358  1.00  0.00            
ATOM     53  C2' DC  X   2      -7.122   0.015  -9.848  1.00  0.00            
ATOM     54  H2' DC  X   2      -7.082   1.075 -10.188  1.00  0.00            
ATOM     55 H2'' DC  X   2      -7.102  -0.105  -8.748  1.00  0.00            
ATOM     56  C3' DC  X   2      -8.342  -0.775 -10.338  1.00  0.00            
ATOM     57  H3' DC  X   2      -9.212  -0.105 -10.458  1.00  0.00            
ATOM     58  O3' DC  X   2      -8.702  -1.795  -9.388  1.00  0.00            
ATOM     59  P   DC  X   3     -10.092  -2.125  -8.838  1.00  0.00            
ATOM     60  O1P DC  X   3     -10.892  -2.865  -9.858  1.00  0.00            
ATOM     61  O2P DC  X   3     -10.762  -0.875  -8.358  1.00  0.00            
ATOM     62  O5' DC  X   3      -9.802  -2.975  -7.608  1.00  0.00            
ATOM     63  C5' DC  X   3      -8.922  -4.115  -7.448  1.00  0.00            
ATOM     64  H5' DC  X   3      -8.342  -4.345  -8.358  1.00  0.00            
ATOM     65 H5'' DC  X   3      -9.512  -5.005  -7.208  1.00  0.00            
ATOM     66  C4' DC  X   3      -7.842  -3.985  -6.288  1.00  0.00            
ATOM     67  H4' DC  X   3      -7.432  -5.005  -6.078  1.00  0.00            
ATOM     68  O4' DC  X   3      -6.792  -3.045  -6.798  1.00  0.00            
ATOM     69  C1' DC  X   3      -6.502  -2.105  -5.748  1.00  0.00            
ATOM     70  H1' DC  X   3      -5.862  -2.625  -4.998  1.00  0.00            
ATOM     71  N1  DC  X   3      -5.822  -0.905  -6.288  1.00  0.00            
ATOM     72  C6  DC  X   3      -6.392   0.365  -6.398  1.00  0.00            
ATOM     73  H6  DC  X   3      -7.432   0.395  -6.088  1.00  0.00            
ATOM     74  C5  DC  X   3      -5.772   1.415  -6.828  1.00  0.00            
ATOM     75  H5  DC  X   3      -6.442   2.255  -6.988  1.00  0.00            
ATOM     76  C2  DC  X   3      -4.422  -1.035  -6.608  1.00  0.00            
ATOM     77  O2  DC  X   3      -3.842  -2.155  -6.418  1.00  0.00            
ATOM     78  N3  DC  X   3      -3.672   0.025  -7.008  1.00  0.00            
ATOM     79  C4  DC  X   3      -4.302   1.225  -7.158  1.00  0.00            
ATOM     80  N4  DC  X   3      -3.562   2.285  -7.488  1.00  0.00            
ATOM     81  H41 DC  X   3      -4.012   3.185  -7.548  1.00  0.00            
ATOM     82  H42 DC  X   3      -2.612   2.255  -7.768  1.00  0.00            
ATOM     83  C2' DC  X   3      -7.872  -1.875  -5.138  1.00  0.00            
ATOM     84  H2' DC  X   3      -8.562  -1.365  -5.838  1.00  0.00            
ATOM     85 H2'' DC  X   3      -7.862  -1.275  -4.198  1.00  0.00            
ATOM     86  C3' DC  X   3      -8.332  -3.315  -4.968  1.00  0.00            
ATOM     87  H3' DC  X   3      -9.442  -3.355  -5.038  1.00  0.00            
ATOM     88  O3' DC  X   3      -7.772  -3.835  -3.758  1.00  0.00            
ATOM     89  P   DT  X   4      -8.712  -4.695  -2.718  1.00  0.00            
ATOM     90  O1P DT  X   4      -9.532  -5.655  -3.468  1.00  0.00            
ATOM     91  O2P DT  X   4      -9.452  -3.755  -1.838  1.00  0.00            
ATOM     92  O5' DT  X   4      -7.722  -5.425  -1.758  1.00  0.00            
ATOM     93  C5' DT  X   4      -6.722  -6.405  -2.248  1.00  0.00            
ATOM     94  H5' DT  X   4      -6.622  -6.515  -3.348  1.00  0.00            
ATOM     95 H5'' DT  X   4      -6.992  -7.395  -1.828  1.00  0.00            
ATOM     96  C4' DT  X   4      -5.332  -6.075  -1.758  1.00  0.00            
ATOM     97  H4' DT  X   4      -4.742  -6.965  -2.058  1.00  0.00            
ATOM     98  O4' DT  X   4      -4.882  -4.835  -2.448  1.00  0.00            
ATOM     99  C1' DT  X   4      -4.232  -3.985  -1.528  1.00  0.00            
ATOM    100  H1' DT  X   4      -3.232  -4.425  -1.738  1.00  0.00            
ATOM    101  N1  DT  X   4      -4.592  -2.565  -1.908  1.00  0.00            
ATOM    102  C6  DT  X   4      -5.852  -2.045  -1.708  1.00  0.00            
ATOM    103  H6  DT  X   4      -6.522  -2.895  -1.608  1.00  0.00            
ATOM    104  C2  DT  X   4      -3.672  -1.825  -2.608  1.00  0.00            
ATOM    105  O2  DT  X   4      -2.612  -2.315  -2.968  1.00  0.00            
ATOM    106  N3  DT  X   4      -4.072  -0.505  -2.968  1.00  0.00            
ATOM    107  H3  DT  X   4      -3.322  -0.055  -3.478  1.00  0.00            
ATOM    108  C4  DT  X   4      -5.312   0.065  -2.758  1.00  0.00            
ATOM    109  O4  DT  X   4      -5.482   1.275  -3.078  1.00  0.00            
ATOM    110  C5  DT  X   4      -6.212  -0.785  -2.078  1.00  0.00            
ATOM    111  C5M DT  X   4      -7.562  -0.415  -1.688  1.00  0.00            
ATOM    112  H51 DT  X   4      -7.902   0.415  -2.348  1.00  0.00            
ATOM    113  H52 DT  X   4      -8.292  -1.245  -1.748  1.00  0.00            
ATOM    114  H53 DT  X   4      -7.472   0.085  -0.698  1.00  0.00            
ATOM    115  C2' DT  X   4      -4.792  -4.435  -0.208  1.00  0.00            
ATOM    116  H2' DT  X   4      -5.682  -3.855   0.132  1.00  0.00            
ATOM    117 H2'' DT  X   4      -4.102  -4.235   0.642  1.00  0.00            
ATOM    118  C3' DT  X   4      -5.022  -5.895  -0.318  1.00  0.00            
ATOM    119  H3' DT  X   4      -5.922  -6.215   0.252  1.00  0.00            
ATOM    120  O3' DT  X   4      -3.882  -6.525   0.212  1.00  0.00            
ATOM    121  P   DA  X   5      -3.982  -7.695   1.202  1.00  0.00            
ATOM    122  O1P DA  X   5      -2.932  -8.725   0.822  1.00  0.00            
ATOM    123  O2P DA  X   5      -5.352  -8.205   1.332  1.00  0.00            
ATOM    124  O5' DA  X   5      -3.572  -6.985   2.622  1.00  0.00            
ATOM    125  C5' DA  X   5      -2.192  -6.745   2.902  1.00  0.00            
ATOM    126  H5' DA  X   5      -1.592  -6.375   2.052  1.00  0.00            
ATOM    127 H5'' DA  X   5      -1.792  -7.775   3.082  1.00  0.00            
ATOM    128  C4' DA  X   5      -2.062  -5.825   4.082  1.00  0.00            
ATOM    129  H4' DA  X   5      -1.012  -5.675   4.402  1.00  0.00            
ATOM    130  O4' DA  X   5      -2.392  -4.485   3.732  1.00  0.00            
ATOM    131  C1' DA  X   5      -2.362  -3.725   4.942  1.00  0.00            
ATOM    132  H1' DA  X   5      -1.292  -3.625   5.242  1.00  0.00            
ATOM    133  N9  DA  X   5      -2.972  -2.405   4.692  1.00  0.00            
ATOM    134  C5  DA  X   5      -3.212  -0.265   3.982  1.00  0.00            
ATOM    135  N7  DA  X   5      -4.452  -0.855   4.022  1.00  0.00            
ATOM    136  C8  DA  X   5      -4.252  -2.085   4.352  1.00  0.00            
ATOM    137  H8  DA  X   5      -5.052  -2.815   4.542  1.00  0.00            
ATOM    138  N1  DA  X   5      -1.352   1.195   3.652  1.00  0.00            
ATOM    139  C2  DA  X   5      -0.602   0.215   4.002  1.00  0.00            
ATOM    140  H2  DA  X   5       0.448   0.435   3.902  1.00  0.00            
ATOM    141  N3  DA  X   5      -0.942  -0.965   4.452  1.00  0.00            
ATOM    142  C4  DA  X   5      -2.242  -1.175   4.412  1.00  0.00            
ATOM    143  C6  DA  X   5      -2.722   1.035   3.622  1.00  0.00            
ATOM    144  N6  DA  X   5      -3.452   2.105   3.302  1.00  0.00            
ATOM    145  H61 DA  X   5      -2.912   2.955   3.302  1.00  0.00            
ATOM    146  H62 DA  X   5      -4.412   2.065   3.582  1.00  0.00            
ATOM    147  C2' DA  X   5      -3.022  -4.675   5.962  1.00  0.00            
ATOM    148  H2' DA  X   5      -4.112  -4.445   6.012  1.00  0.00            
ATOM    149 H2'' DA  X   5      -2.592  -4.615   6.982  1.00  0.00            
ATOM    150  C3' DA  X   5      -2.932  -5.985   5.302  1.00  0.00            
ATOM    151  H3' DA  X   5      -3.872  -6.265   4.762  1.00  0.00            
ATOM    152  O3' DA  X   5      -2.572  -7.045   6.162  1.00  0.00            
ATOM    153  P   DG  X   6      -1.092  -7.445   6.692  1.00  0.00            
ATOM    154  O1P DG  X   6      -0.452  -8.185   5.542  1.00  0.00            
ATOM    155  O2P DG  X   6      -1.232  -8.155   7.992  1.00  0.00            
ATOM    156  O5' DG  X   6      -0.312  -6.125   6.982  1.00  0.00            
ATOM    157  C5' DG  X   6       1.148  -6.055   6.902  1.00  0.00            
ATOM    158  H5' DG  X   6       1.388  -5.845   5.832  1.00  0.00            
ATOM    159 H5'' DG  X   6       1.648  -7.005   7.172  1.00  0.00            
ATOM    160  C4' DG  X   6       1.738  -4.935   7.722  1.00  0.00            
ATOM    161  H4' DG  X   6       2.828  -4.875   7.532  1.00  0.00            
ATOM    162  O4' DG  X   6       1.238  -3.585   7.372  1.00  0.00            
ATOM    163  C1' DG  X   6       0.778  -3.025   8.582  1.00  0.00            
ATOM    164  H1' DG  X   6       1.698  -2.655   9.082  1.00  0.00            
ATOM    165  N9  DG  X   6      -0.252  -2.065   8.262  1.00  0.00            
ATOM    166  C4  DG  X   6      -0.052  -0.735   7.952  1.00  0.00            
ATOM    167  N2  DG  X   6       2.088   1.855   7.192  1.00  0.00            
ATOM    168  H21 DG  X   6       2.008   2.665   6.622  1.00  0.00            
ATOM    169  H22 DG  X   6       2.938   1.705   7.692  1.00  0.00            
ATOM    170  N3  DG  X   6       1.138  -0.075   7.872  1.00  0.00            
ATOM    171  C2  DG  X   6       1.008   1.075   7.342  1.00  0.00            
ATOM    172  N1  DG  X   6      -0.222   1.555   6.832  1.00  0.00            
ATOM    173  H1  DG  X   6      -0.252   2.475   6.422  1.00  0.00            
ATOM    174  C6  DG  X   6      -1.432   0.975   7.142  1.00  0.00            
ATOM    175  O6  DG  X   6      -2.502   1.505   6.852  1.00  0.00            
ATOM    176  C5  DG  X   6      -1.282  -0.295   7.642  1.00  0.00            
ATOM    177  N7  DG  X   6      -2.292  -1.265   7.892  1.00  0.00            
ATOM    178  C8  DG  X   6      -1.612  -2.315   8.252  1.00  0.00            
ATOM    179  H8  DG  X   6      -2.102  -3.275   8.372  1.00  0.00            
ATOM    180  C2' DG  X   6       0.338  -4.145   9.502  1.00  0.00            
ATOM    181  H2' DG  X   6      -0.532  -4.725   9.122  1.00  0.00            
ATOM    182 H2'' DG  X   6       0.158  -3.945  10.582  1.00  0.00            
ATOM    183  C3' DG  X   6       1.458  -5.145   9.222  1.00  0.00            
ATOM    184  H3' DG  X   6       1.108  -6.185   9.332  1.00  0.00            
ATOM    185  O3' DG  X   6       2.548  -4.835  10.142  1.00  0.00            
ATOM    186  P   DG  X   7       3.678  -5.905  10.272  1.00  0.00            
ATOM    187  O1P DG  X   7       4.148  -6.445   8.912  1.00  0.00            
ATOM    188  O2P DG  X   7       3.318  -6.845  11.332  1.00  0.00            
ATOM    189  O5' DG  X   7       4.908  -5.115  10.802  1.00  0.00            
ATOM    190  C5' DG  X   7       5.518  -3.905  10.192  1.00  0.00            
ATOM    191  H5' DG  X   7       4.878  -3.505   9.382  1.00  0.00            
ATOM    192 H5'' DG  X   7       6.508  -4.125   9.762  1.00  0.00            
ATOM    193  C4' DG  X   7       5.588  -2.795  11.292  1.00  0.00            
ATOM    194  H4' DG  X   7       6.548  -2.245  11.112  1.00  0.00            
ATOM    195  O4' DG  X   7       4.418  -1.975  11.242  1.00  0.00            
ATOM    196  C1' DG  X   7       3.848  -1.755  12.562  1.00  0.00            
ATOM    197  H1' DG  X   7       4.418  -0.845  12.862  1.00  0.00            
ATOM    198  N9  DG  X   7       2.428  -1.535  12.332  1.00  0.00            
ATOM    199  C4  DG  X   7       1.808  -0.415  11.812  1.00  0.00            
ATOM    200  N2  DG  X   7       1.878   2.785  10.572  1.00  0.00            
ATOM    201  H21 DG  X   7       1.168   3.445  10.322  1.00  0.00            
ATOM    202  H22 DG  X   7       2.868   2.935  10.572  1.00  0.00            
ATOM    203  N3  DG  X   7       2.398   0.735  11.352  1.00  0.00            
ATOM    204  C2  DG  X   7       1.558   1.565  10.892  1.00  0.00            
ATOM    205  N1  DG  X   7       0.188   1.325  10.682  1.00  0.00            
ATOM    206  H1  DG  X   7      -0.382   2.055  10.272  1.00  0.00            
ATOM    207  C6  DG  X   7      -0.412   0.145  11.092  1.00  0.00            
ATOM    208  O6  DG  X   7      -1.612  -0.055  10.932  1.00  0.00            
ATOM    209  C5  DG  X   7       0.478  -0.745  11.722  1.00  0.00            
ATOM    210  N7  DG  X   7       0.248  -1.985  12.262  1.00  0.00            
ATOM    211  C8  DG  X   7       1.428  -2.455  12.552  1.00  0.00            
ATOM    212  H8  DG  X   7       1.618  -3.415  13.012  1.00  0.00            
ATOM    213  C2' DG  X   7       4.278  -3.045  13.282  1.00  0.00            
ATOM    214  H2' DG  X   7       3.708  -3.905  12.872  1.00  0.00            
ATOM    215 H2'' DG  X   7       4.258  -3.165  14.402  1.00  0.00            
ATOM    216  C3' DG  X   7       5.718  -3.245  12.782  1.00  0.00            
ATOM    217  H3' DG  X   7       5.968  -4.325  12.802  1.00  0.00            
ATOM    218  O3' DG  X   7       6.648  -2.405  13.452  1.00  0.00            
ATOM    219  P   DG3 X   8       8.088  -2.935  13.802  1.00  0.00            
ATOM    220  O1P DG3 X   8       8.918  -3.325  12.612  1.00  0.00            
ATOM    221  O2P DG3 X   8       7.948  -3.915  14.892  1.00  0.00            
ATOM    222  O5' DG3 X   8       8.708  -1.695  14.452  1.00  0.00            
ATOM    223  C5' DG3 X   8       8.948  -0.435  13.752  1.00  0.00            
ATOM    224  H5' DG3 X   8       8.688  -0.535  12.682  1.00  0.00            
ATOM    225 H5'' DG3 X   8      10.028  -0.195  13.842  1.00  0.00            
ATOM    226  C4' DG3 X   8       8.238   0.795  14.322  1.00  0.00            
ATOM    227  H4' DG3 X   8       8.538   1.735  13.812  1.00  0.00            
ATOM    228  O4' DG3 X   8       6.738   0.665  14.202  1.00  0.00            
ATOM    229  C1' DG3 X   8       6.208   1.095  15.472  1.00  0.00            
ATOM    230  H1' DG3 X   8       6.208   2.195  15.292  1.00  0.00            
ATOM    231  N9  DG3 X   8       4.958   0.565  15.622  1.00  0.00            
ATOM    232  C4  DG3 X   8       3.818   1.175  15.152  1.00  0.00            
ATOM    233  N2  DG3 X   8       2.418   3.855  13.502  1.00  0.00            
ATOM    234  H21 DG3 X   8       1.478   4.085  13.272  1.00  0.00            
ATOM    235  H22 DG3 X   8       3.188   4.205  12.962  1.00  0.00            
ATOM    236  N3  DG3 X   8       3.818   2.375  14.572  1.00  0.00            
ATOM    237  C2  DG3 X   8       2.598   2.815  14.302  1.00  0.00            
ATOM    238  N1  DG3 X   8       1.458   2.025  14.442  1.00  0.00            
ATOM    239  H1  DG3 X   8       0.568   2.445  14.202  1.00  0.00            
ATOM    240  C6  DG3 X   8       1.448   0.725  14.992  1.00  0.00            
ATOM    241  O6  DG3 X   8       0.458   0.065  15.092  1.00  0.00            
ATOM    242  C5  DG3 X   8       2.768   0.325  15.382  1.00  0.00            
ATOM    243  N7  DG3 X   8       3.268  -0.915  15.912  1.00  0.00            
ATOM    244  C8  DG3 X   8       4.538  -0.765  16.042  1.00  0.00            
ATOM    245  H8  DG3 X   8       5.248  -1.515  16.392  1.00  0.00            
ATOM    246  C2' DG3 X   8       7.208   0.655  16.542  1.00  0.00            
ATOM    247  H2' DG3 X   8       7.238  -0.425  16.782  1.00  0.00            
ATOM    248 H2'' DG3 X   8       7.298   1.225  17.492  1.00  0.00            
ATOM    249  C3' DG3 X   8       8.498   1.025  15.812  1.00  0.00            
ATOM    250  H3' DG3 X   8       9.348   0.395  16.122  1.00  0.00            
ATOM    251  O3' DG3 X   8       8.928   2.325  16.182  1.00  0.00            
ATOM    252  H3T DG3 X   8       8.858   2.425  17.132  1.00  0.00            
ATOM    253  H5T DC5 X   9      -5.712   8.255  15.822  1.00  0.00            
ATOM    254  O5' DC5 X   9      -5.072   7.545  15.692  1.00  0.00            
ATOM    255  C5' DC5 X   9      -3.812   8.025  15.292  1.00  0.00            
ATOM    256  H5' DC5 X   9      -2.962   8.065  16.012  1.00  0.00            
ATOM    257 H5'' DC5 X   9      -3.972   9.055  14.932  1.00  0.00            
ATOM    258  C4' DC5 X   9      -3.312   7.335  14.052  1.00  0.00            
ATOM    259  H4' DC5 X   9      -2.442   7.885  13.632  1.00  0.00            
ATOM    260  O4' DC5 X   9      -2.802   5.995  14.252  1.00  0.00            
ATOM    261  C1' DC5 X   9      -3.042   5.295  13.042  1.00  0.00            
ATOM    262  H1' DC5 X   9      -2.322   5.565  12.252  1.00  0.00            
ATOM    263  N1  DC5 X   9      -2.922   3.885  13.412  1.00  0.00            
ATOM    264  C6  DC5 X   9      -3.992   3.085  13.702  1.00  0.00            
ATOM    265  H6  DC5 X   9      -5.012   3.475  13.602  1.00  0.00            
ATOM    266  C5  DC5 X   9      -3.822   1.785  13.912  1.00  0.00            
ATOM    267  H5  DC5 X   9      -4.632   1.055  13.942  1.00  0.00            
ATOM    268  C2  DC5 X   9      -1.642   3.375  13.282  1.00  0.00            
ATOM    269  O2  DC5 X   9      -0.742   4.155  13.012  1.00  0.00            
ATOM    270  N3  DC5 X   9      -1.472   2.145  13.672  1.00  0.00            
ATOM    271  C4  DC5 X   9      -2.532   1.305  13.922  1.00  0.00            
ATOM    272  N4  DC5 X   9      -2.302  -0.065  14.152  1.00  0.00            
ATOM    273  H41 DC5 X   9      -3.082  -0.675  14.132  1.00  0.00            
ATOM    274  H42 DC5 X   9      -1.372  -0.395  13.952  1.00  0.00            
ATOM    275  C2' DC5 X   9      -4.432   5.715  12.692  1.00  0.00            
ATOM    276  H2' DC5 X   9      -5.182   5.235  13.342  1.00  0.00            
ATOM    277 H2'' DC5 X   9      -4.722   5.495  11.642  1.00  0.00            
ATOM    278  C3' DC5 X   9      -4.402   7.235  12.932  1.00  0.00            
ATOM    279  H3' DC5 X   9      -5.422   7.575  13.192  1.00  0.00            
ATOM    280  O3' DC5 X   9      -4.022   7.835  11.672  1.00  0.00            
ATOM    281  P   DC  X  10      -4.482   9.315  11.372  1.00  0.00            
ATOM    282  O1P DC  X  10      -4.532  10.155  12.592  1.00  0.00            
ATOM    283  O2P DC  X  10      -5.702   9.335  10.572  1.00  0.00            
ATOM    284  O5' DC  X  10      -3.362   9.925  10.472  1.00  0.00            
ATOM    285  C5' DC  X  10      -1.962   9.875  10.972  1.00  0.00            
ATOM    286  H5' DC  X  10      -1.872   9.485  12.012  1.00  0.00            
ATOM    287 H5'' DC  X  10      -1.532  10.905  10.982  1.00  0.00            
ATOM    288  C4' DC  X  10      -1.062   9.035  10.052  1.00  0.00            
ATOM    289  H4' DC  X  10       0.018   9.225  10.172  1.00  0.00            
ATOM    290  O4' DC  X  10      -1.262   7.635  10.222  1.00  0.00            
ATOM    291  C1' DC  X  10      -1.292   7.015   8.902  1.00  0.00            
ATOM    292  H1' DC  X  10      -0.312   7.055   8.402  1.00  0.00            
ATOM    293  N1  DC  X  10      -1.902   5.685   9.082  1.00  0.00            
ATOM    294  C6  DC  X  10      -3.282   5.515   9.032  1.00  0.00            
ATOM    295  H6  DC  X  10      -3.822   6.445   8.952  1.00  0.00            
ATOM    296  C5  DC  X  10      -3.822   4.365   9.282  1.00  0.00            
ATOM    297  H5  DC  X  10      -4.902   4.265   9.392  1.00  0.00            
ATOM    298  C2  DC  X  10      -1.122   4.595   9.412  1.00  0.00            
ATOM    299  O2  DC  X  10       0.058   4.735   9.442  1.00  0.00            
ATOM    300  N3  DC  X  10      -1.722   3.405   9.652  1.00  0.00            
ATOM    301  C4  DC  X  10      -3.012   3.225   9.552  1.00  0.00            
ATOM    302  N4  DC  X  10      -3.492   2.005   9.702  1.00  0.00            
ATOM    303  H41 DC  X  10      -4.492   1.955   9.762  1.00  0.00            
ATOM    304  H42 DC  X  10      -2.872   1.275   9.962  1.00  0.00            
ATOM    305  C2' DC  X  10      -2.132   8.015   8.152  1.00  0.00            
ATOM    306  H2' DC  X  10      -3.142   8.075   8.642  1.00  0.00            
ATOM    307 H2'' DC  X  10      -2.062   7.775   7.072  1.00  0.00            
ATOM    308  C3' DC  X  10      -1.372   9.275   8.582  1.00  0.00            
ATOM    309  H3' DC  X  10      -2.052  10.155   8.642  1.00  0.00            
ATOM    310  O3' DC  X  10      -0.192   9.435   7.762  1.00  0.00            
ATOM    311  P   DC  X  11       0.158  10.775   7.132  1.00  0.00            
ATOM    312  O1P DC  X  11       0.228  11.675   8.272  1.00  0.00            
ATOM    313  O2P DC  X  11      -0.852  11.055   6.142  1.00  0.00            
ATOM    314  O5' DC  X  11       1.598  10.545   6.482  1.00  0.00            
ATOM    315  C5' DC  X  11       2.818  10.165   7.112  1.00  0.00            
ATOM    316  H5' DC  X  11       2.608  10.005   8.202  1.00  0.00            
ATOM    317 H5'' DC  X  11       3.568  10.965   6.992  1.00  0.00            
ATOM    318  C4' DC  X  11       3.568   8.945   6.522  1.00  0.00            
ATOM    319  H4' DC  X  11       4.558   8.875   7.022  1.00  0.00            
ATOM    320  O4' DC  X  11       2.868   7.735   6.632  1.00  0.00            
ATOM    321  C1' DC  X  11       2.778   7.035   5.442  1.00  0.00            
ATOM    322  H1' DC  X  11       3.668   6.385   5.352  1.00  0.00            
ATOM    323  N1  DC  X  11       1.468   6.265   5.522  1.00  0.00            
ATOM    324  C6  DC  X  11       0.318   6.965   5.252  1.00  0.00            
ATOM    325  H6  DC  X  11       0.438   8.015   4.962  1.00  0.00            
ATOM    326  C5  DC  X  11      -0.862   6.335   5.182  1.00  0.00            
ATOM    327  H5  DC  X  11      -1.752   6.825   4.792  1.00  0.00            
ATOM    328  C2  DC  X  11       1.368   4.925   5.832  1.00  0.00            
ATOM    329  O2  DC  X  11       2.398   4.305   6.072  1.00  0.00            
ATOM    330  N3  DC  X  11       0.148   4.355   6.042  1.00  0.00            
ATOM    331  C4  DC  X  11      -1.002   5.045   5.672  1.00  0.00            
ATOM    332  N4  DC  X  11      -2.172   4.415   5.652  1.00  0.00            
ATOM    333  H41 DC  X  11      -2.972   4.965   5.362  1.00  0.00            
ATOM    334  H42 DC  X  11      -2.212   3.415   5.682  1.00  0.00            
ATOM    335  C2' DC  X  11       2.858   8.195   4.422  1.00  0.00            
ATOM    336  H2' DC  X  11       1.938   8.805   4.412  1.00  0.00            
ATOM    337 H2'' DC  X  11       3.098   7.825   3.402  1.00  0.00            
ATOM    338  C3' DC  X  11       3.858   9.095   5.092  1.00  0.00            
ATOM    339  H3' DC  X  11       3.658  10.155   4.842  1.00  0.00            
ATOM    340  O3' DC  X  11       5.248   8.695   4.772  1.00  0.00            
ATOM    341  P   DT  X  12       5.598   8.815   3.182  1.00  0.00            
ATOM    342  O1P DT  X  12       7.008   9.345   3.032  1.00  0.00            
ATOM    343  O2P DT  X  12       4.568   9.635   2.442  1.00  0.00            
ATOM    344  O5' DT  X  12       5.328   7.315   2.602  1.00  0.00            
ATOM    345  C5' DT  X  12       6.448   6.365   2.822  1.00  0.00            
ATOM    346  H5' DT  X  12       6.838   6.435   3.872  1.00  0.00            
ATOM    347 H5'' DT  X  12       7.328   6.585   2.182  1.00  0.00            
ATOM    348  C4' DT  X  12       6.038   4.955   2.572  1.00  0.00            
ATOM    349  H4' DT  X  12       6.838   4.235   2.842  1.00  0.00            
ATOM    350  O4' DT  X  12       4.918   4.545   3.452  1.00  0.00            
ATOM    351  C1' DT  X  12       4.218   3.435   2.882  1.00  0.00            
ATOM    352  H1' DT  X  12       4.318   2.525   3.512  1.00  0.00            
ATOM    353  N1  DT  X  12       2.748   3.835   2.762  1.00  0.00            
ATOM    354  C6  DT  X  12       2.438   5.095   2.332  1.00  0.00            
ATOM    355  H6  DT  X  12       3.238   5.845   2.242  1.00  0.00            
ATOM    356  C2  DT  X  12       1.768   2.885   2.802  1.00  0.00            
ATOM    357  O2  DT  X  12       2.078   1.705   2.942  1.00  0.00            
ATOM    358  N3  DT  X  12       0.468   3.365   2.752  1.00  0.00            
ATOM    359  H3  DT  X  12      -0.242   2.645   2.822  1.00  0.00            
ATOM    360  C4  DT  X  12       0.098   4.625   2.492  1.00  0.00            
ATOM    361  O4  DT  X  12      -1.092   4.955   2.402  1.00  0.00            
ATOM    362  C5  DT  X  12       1.158   5.535   2.282  1.00  0.00            
ATOM    363  C5M DT  X  12       0.768   6.925   1.722  1.00  0.00            
ATOM    364  H51 DT  X  12       1.118   6.985   0.672  1.00  0.00            
ATOM    365  H52 DT  X  12      -0.312   7.145   1.642  1.00  0.00            
ATOM    366  H53 DT  X  12       1.188   7.795   2.262  1.00  0.00            
ATOM    367  C2' DT  X  12       4.878   3.155   1.542  1.00  0.00            
ATOM    368  H2' DT  X  12       4.198   2.945   0.702  1.00  0.00            
ATOM    369 H2'' DT  X  12       5.648   2.365   1.612  1.00  0.00            
ATOM    370  C3' DT  X  12       5.478   4.495   1.242  1.00  0.00            
ATOM    371  H3' DT  X  12       4.748   5.305   1.052  1.00  0.00            
ATOM    372  O3' DT  X  12       6.498   4.345   0.282  1.00  0.00            
ATOM    373  P   DA  X  13       6.268   4.885  -1.218  1.00  0.00            
ATOM    374  O1P DA  X  13       7.458   4.635  -1.998  1.00  0.00            
ATOM    375  O2P DA  X  13       5.668   6.255  -1.268  1.00  0.00            
ATOM    376  O5' DA  X  13       5.208   3.835  -1.688  1.00  0.00            
ATOM    377  C5' DA  X  13       5.608   2.445  -1.678  1.00  0.00            
ATOM    378  H5' DA  X  13       5.348   1.885  -0.758  1.00  0.00            
ATOM    379 H5'' DA  X  13       6.698   2.255  -1.718  1.00  0.00            
ATOM    380  C4' DA  X  13       5.118   1.675  -2.848  1.00  0.00            
ATOM    381  H4' DA  X  13       5.378   0.605  -2.718  1.00  0.00            
ATOM    382  O4' DA  X  13       3.688   1.825  -3.018  1.00  0.00            
ATOM    383  C1' DA  X  13       3.378   1.915  -4.418  1.00  0.00            
ATOM    384  H1' DA  X  13       3.598   0.935  -4.878  1.00  0.00            
ATOM    385  N9  DA  X  13       1.948   2.385  -4.548  1.00  0.00            
ATOM    386  C5  DA  X  13      -0.292   2.365  -4.318  1.00  0.00            
ATOM    387  N7  DA  X  13       0.088   3.605  -4.868  1.00  0.00            
ATOM    388  C8  DA  X  13       1.418   3.615  -4.938  1.00  0.00            
ATOM    389  H8  DA  X  13       2.108   4.395  -5.248  1.00  0.00            
ATOM    390  N1  DA  X  13      -1.572   0.515  -3.558  1.00  0.00            
ATOM    391  C2  DA  X  13      -0.402  -0.125  -3.468  1.00  0.00            
ATOM    392  H2  DA  X  13      -0.432  -1.155  -3.108  1.00  0.00            
ATOM    393  N3  DA  X  13       0.848   0.335  -3.708  1.00  0.00            
ATOM    394  C4  DA  X  13       0.868   1.615  -4.118  1.00  0.00            
ATOM    395  C6  DA  X  13      -1.562   1.805  -3.968  1.00  0.00            
ATOM    396  N6  DA  X  13      -2.662   2.515  -4.168  1.00  0.00            
ATOM    397  H61 DA  X  13      -2.552   3.245  -4.838  1.00  0.00            
ATOM    398  H62 DA  X  13      -3.542   2.205  -3.808  1.00  0.00            
ATOM    399  C2' DA  X  13       4.398   2.985  -4.778  1.00  0.00            
ATOM    400  H2' DA  X  13       4.188   3.925  -4.248  1.00  0.00            
ATOM    401 H2'' DA  X  13       4.418   3.135  -5.878  1.00  0.00            
ATOM    402  C3' DA  X  13       5.638   2.385  -4.158  1.00  0.00            
ATOM    403  H3' DA  X  13       6.398   3.145  -3.828  1.00  0.00            
ATOM    404  O3' DA  X  13       6.188   1.435  -5.078  1.00  0.00            
ATOM    405  P   DG  X  14       7.668   1.265  -5.318  1.00  0.00            
ATOM    406  O1P DG  X  14       8.408   1.265  -4.058  1.00  0.00            
ATOM    407  O2P DG  X  14       8.068   2.176  -6.438  1.00  0.00            
ATOM    408  O5' DG  X  14       7.878  -0.224  -5.848  1.00  0.00            
ATOM    409  C5' DG  X  14       7.278  -1.285  -5.198  1.00  0.00            
ATOM    410  H5' DG  X  14       6.988  -1.215  -4.138  1.00  0.00            
ATOM    411 H5'' DG  X  14       8.158  -1.945  -4.988  1.00  0.00            
ATOM    412  C4' DG  X  14       6.228  -1.985  -6.048  1.00  0.00            
ATOM    413  H4' DG  X  14       6.058  -3.055  -5.808  1.00  0.00            
ATOM    414  O4' DG  X  14       4.938  -1.355  -5.808  1.00  0.00            
ATOM    415  C1' DG  X  14       4.058  -1.765  -6.908  1.00  0.00            
ATOM    416  H1' DG  X  14       3.498  -2.635  -6.478  1.00  0.00            
ATOM    417  N9  DG  X  14       3.248  -0.595  -7.188  1.00  0.00            
ATOM    418  C4  DG  X  14       1.868  -0.595  -7.068  1.00  0.00            
ATOM    419  N2  DG  X  14      -0.972  -2.235  -6.198  1.00  0.00            
ATOM    420  H21 DG  X  14      -1.952  -2.145  -6.388  1.00  0.00            
ATOM    421  H22 DG  X  14      -0.692  -3.135  -5.888  1.00  0.00            
ATOM    422  N3  DG  X  14       1.128  -1.635  -6.668  1.00  0.00            
ATOM    423  C2  DG  X  14      -0.112  -1.305  -6.528  1.00  0.00            
ATOM    424  N1  DG  X  14      -0.602  -0.055  -6.848  1.00  0.00            
ATOM    425  H1  DG  X  14      -1.592   0.055  -6.738  1.00  0.00            
ATOM    426  C6  DG  X  14       0.088   1.005  -7.368  1.00  0.00            
ATOM    427  O6  DG  X  14      -0.442   2.065  -7.678  1.00  0.00            
ATOM    428  C5  DG  X  14       1.458   0.655  -7.468  1.00  0.00            
ATOM    429  N7  DG  X  14       2.558   1.425  -7.828  1.00  0.00            
ATOM    430  C8  DG  X  14       3.588   0.635  -7.688  1.00  0.00            
ATOM    431  H8  DG  X  14       4.638   0.895  -7.818  1.00  0.00            
ATOM    432  C2' DG  X  14       4.948  -2.364  -7.978  1.00  0.00            
ATOM    433  H2' DG  X  14       4.708  -1.964  -8.988  1.00  0.00            
ATOM    434 H2'' DG  X  14       4.868  -3.474  -7.968  1.00  0.00            
ATOM    435  C3' DG  X  14       6.418  -1.914  -7.618  1.00  0.00            
ATOM    436  H3' DG  X  14       6.728  -0.874  -7.828  1.00  0.00            
ATOM    437  O3' DG  X  14       7.448  -2.864  -7.948  1.00  0.00            
ATOM    438  P   DG  X  15       7.838  -2.944  -9.448  1.00  0.00            
ATOM    439  O1P DG  X  15       9.148  -3.644  -9.558  1.00  0.00            
ATOM    440  O2P DG  X  15       7.728  -1.614 -10.048  1.00  0.00            
ATOM    441  O5' DG  X  15       6.748  -3.834 -10.028  1.00  0.00            
ATOM    442  C5' DG  X  15       6.478  -5.214  -9.518  1.00  0.00            
ATOM    443  H5' DG  X  15       6.228  -5.164  -8.438  1.00  0.00            
ATOM    444 H5'' DG  X  15       7.328  -5.924  -9.608  1.00  0.00            
ATOM    445  C4' DG  X  15       5.318  -5.884 -10.228  1.00  0.00            
ATOM    446  H4' DG  X  15       4.958  -6.824  -9.738  1.00  0.00            
ATOM    447  O4' DG  X  15       4.188  -5.024 -10.318  1.00  0.00            
ATOM    448  C1' DG  X  15       3.838  -4.664 -11.608  1.00  0.00            
ATOM    449  H1' DG  X  15       2.988  -5.314 -11.928  1.00  0.00            
ATOM    450  N9  DG  X  15       3.378  -3.234 -11.558  1.00  0.00            
ATOM    451  C4  DG  X  15       2.158  -2.774 -11.198  1.00  0.00            
ATOM    452  N2  DG  X  15      -0.942  -3.435  -9.648  1.00  0.00            
ATOM    453  H21 DG  X  15      -1.642  -2.965  -9.118  1.00  0.00            
ATOM    454  H22 DG  X  15      -0.852  -4.435  -9.548  1.00  0.00            
ATOM    455  N3  DG  X  15       1.128  -3.534 -10.768  1.00  0.00            
ATOM    456  C2  DG  X  15       0.128  -2.815 -10.238  1.00  0.00            
ATOM    457  N1  DG  X  15       0.178  -1.475 -10.168  1.00  0.00            
ATOM    458  H1  DG  X  15      -0.592  -1.005  -9.748  1.00  0.00            
ATOM    459  C6  DG  X  15       1.148  -0.654 -10.708  1.00  0.00            
ATOM    460  O6  DG  X  15       1.078   0.556 -10.558  1.00  0.00            
ATOM    461  C5  DG  X  15       2.238  -1.374 -11.228  1.00  0.00            
ATOM    462  N7  DG  X  15       3.478  -0.954 -11.738  1.00  0.00            
ATOM    463  C8  DG  X  15       4.068  -2.084 -11.958  1.00  0.00            
ATOM    464  H8  DG  X  15       5.088  -2.104 -12.348  1.00  0.00            
ATOM    465  C2' DG  X  15       5.058  -4.984 -12.428  1.00  0.00            
ATOM    466  H2' DG  X  15       5.778  -4.134 -12.378  1.00  0.00            
ATOM    467 H2'' DG  X  15       4.788  -5.194 -13.488  1.00  0.00            
ATOM    468  C3' DG  X  15       5.588  -6.224 -11.708  1.00  0.00            
ATOM    469  H3' DG  X  15       6.698  -6.234 -11.768  1.00  0.00            
ATOM    470  O3' DG  X  15       4.858  -7.404 -12.108  1.00  0.00            
ATOM    471  P   DG3 X  16       5.608  -8.794 -12.298  1.00  0.00            
ATOM    472  O1P DG3 X  16       6.038  -9.314 -10.978  1.00  0.00            
ATOM    473  O2P DG3 X  16       6.748  -8.444 -13.258  1.00  0.00            
ATOM    474  O5' DG3 X  16       4.578  -9.754 -12.928  1.00  0.00            
ATOM    475  C5' DG3 X  16       3.468 -10.364 -12.258  1.00  0.00            
ATOM    476  H5' DG3 X  16       3.358 -10.024 -11.198  1.00  0.00            
ATOM    477 H5'' DG3 X  16       3.608 -11.464 -12.218  1.00  0.00            
ATOM    478  C4' DG3 X  16       2.178 -10.024 -12.988  1.00  0.00            
ATOM    479  H4' DG3 X  16       1.248 -10.464 -12.558  1.00  0.00            
ATOM    480  O4' DG3 X  16       1.998  -8.594 -13.108  1.00  0.00            
ATOM    481  C1' DG3 X  16       1.578  -8.194 -14.398  1.00  0.00            
ATOM    482  H1' DG3 X  16       0.468  -8.374 -14.418  1.00  0.00            
ATOM    483  N9  DG3 X  16       1.958  -6.814 -14.658  1.00  0.00            
ATOM    484  C4  DG3 X  16       1.198  -5.714 -14.398  1.00  0.00            
ATOM    485  N2  DG3 X  16      -1.632  -4.124 -13.268  1.00  0.00            
ATOM    486  H21 DG3 X  16      -1.962  -3.184 -13.218  1.00  0.00            
ATOM    487  H22 DG3 X  16      -2.282  -4.804 -12.908  1.00  0.00            
ATOM    488  N3  DG3 X  16       0.038  -5.624 -13.818  1.00  0.00            
ATOM    489  C2  DG3 X  16      -0.442  -4.434 -13.778  1.00  0.00            
ATOM    490  N1  DG3 X  16       0.178  -3.344 -14.308  1.00  0.00            
ATOM    491  H1  DG3 X  16      -0.262  -2.444 -14.198  1.00  0.00            
ATOM    492  C6  DG3 X  16       1.438  -3.344 -14.888  1.00  0.00            
ATOM    493  O6  DG3 X  16       2.018  -2.344 -15.338  1.00  0.00            
ATOM    494  C5  DG3 X  16       1.928  -4.654 -14.908  1.00  0.00            
ATOM    495  N7  DG3 X  16       3.178  -5.124 -15.458  1.00  0.00            
ATOM    496  C8  DG3 X  16       3.138  -6.354 -15.278  1.00  0.00            
ATOM    497  H8  DG3 X  16       3.908  -7.024 -15.648  1.00  0.00            
ATOM    498  C2' DG3 X  16       2.358  -9.214 -15.208  1.00  0.00            
ATOM    499  H2' DG3 X  16       3.438  -8.974 -15.348  1.00  0.00            
ATOM    500 H2'' DG3 X  16       1.888  -9.244 -16.218  1.00  0.00            
ATOM    501  C3' DG3 X  16       2.088 -10.454 -14.448  1.00  0.00            
ATOM    502  H3' DG3 X  16       2.898 -11.184 -14.598  1.00  0.00            
ATOM    503  O3' DG3 X  16       0.898 -11.114 -14.848  1.00  0.00            
ATOM    504  H3T DG3 X  16       0.828 -11.954 -14.388  1.00  0.00            
ATOM    505  C1  C05 X  17       1.448   2.785  -0.868  1.00  0.00            
ATOM    506  C2  C05 X  17       1.358   4.085  -1.368  1.00  0.00            
ATOM    507  C3  C05 X  17       0.098   4.645  -1.498  1.00  0.00            
ATOM    508  C4  C05 X  17      -1.032   3.905  -1.158  1.00  0.00            
ATOM    509  C5  C05 X  17      -1.002   2.635  -0.528  1.00  0.00            
ATOM    510  C6  C05 X  17       0.268   2.045  -0.418  1.00  0.00            
ATOM    511  H1  C05 X  17       2.418   2.345  -0.698  1.00  0.00            
ATOM    512  C7  C05 X  17       0.418   0.695   0.172  1.00  0.00            
ATOM    513  H2  C05 X  17      -2.002   4.315  -1.398  1.00  0.00            
ATOM    514  N1  C05 X  17      -2.162   1.925  -0.228  1.00  0.00            
ATOM    515  O1  C05 X  17       2.468   4.795  -1.848  1.00  0.00            
ATOM    516  H3  C05 X  17       0.018   5.625  -1.938  1.00  0.00            
ATOM    517  C8  C05 X  17      -2.012   0.625   0.132  1.00  0.00            
ATOM    518  C9  C05 X  17      -0.812  -0.045   0.422  1.00  0.00            
ATOM    519  C10 C05 X  17      -0.952  -1.325   0.992  1.00  0.00            
ATOM    520  C11 C05 X  17      -3.322   0.215   0.392  1.00  0.00            
ATOM    521  O2  C05 X  17       1.478   0.135   0.352  1.00  0.00            
ATOM    522  H4  C05 X  17       3.168   4.135  -1.848  1.00  0.00            
ATOM    523  C12 C05 X  17      -3.412  -1.055   0.872  1.00  0.00            
ATOM    524  C13 C05 X  17      -2.202  -1.845   1.182  1.00  0.00            
ATOM    525  N2  C05 X  17       0.188  -1.975   1.342  1.00  0.00            
ATOM    526  H5  C05 X  17      -2.292  -2.835   1.612  1.00  0.00            
ATOM    527  N3  C05 X  17      -4.192   1.195   0.152  1.00  0.00            
ATOM    528  H6  C05 X  17      -4.372  -1.475   1.122  1.00  0.00            
ATOM    529  N4  C05 X  17      -3.492   2.225  -0.258  1.00  0.00            
ATOM    530  H7  C05 X  17       1.018  -1.535   0.962  1.00  0.00            
ATOM    531  C14 C05 X  17       0.188  -3.455   1.142  1.00  0.00            
ATOM    532  H8  C05 X  17       1.178  -3.795   1.522  1.00  0.00            
ATOM    533  C15 C05 X  17      -0.132  -3.985  -0.258  1.00  0.00            
ATOM    534  H9  C05 X  17      -0.472  -3.975   1.862  1.00  0.00            
ATOM    535  H10 C05 X  17       0.658  -3.595  -0.948  1.00  0.00            
ATOM    536  H11 C05 X  17      -1.102  -3.565  -0.578  1.00  0.00            
ATOM    537  C16 C05 X  17      -0.002  -5.485  -0.308  1.00  0.00            
ATOM    538  H12 C05 X  17       0.798  -5.865   0.352  1.00  0.00            
ATOM    539  N5  C05 X  17       0.308  -5.925  -1.728  1.00  0.00            
ATOM    540  H13 C05 X  17      -0.912  -6.045  -0.078  1.00  0.00            
ATOM    541  C17 C05 X  17      -0.602  -7.035  -2.168  1.00  0.00            
ATOM    542  H14 C05 X  17      -0.532  -7.875  -1.438  1.00  0.00            
ATOM    543  H15 C05 X  17      -0.292  -7.385  -3.178  1.00  0.00            
ATOM    544  H16 C05 X  17      -1.582  -6.515  -2.208  1.00  0.00            
ATOM    545  C18 C05 X  17       1.688  -6.435  -1.828  1.00  0.00            
ATOM    546  H17 C05 X  17       2.358  -5.685  -1.338  1.00  0.00            
ATOM    547  H18 C05 X  17       1.888  -6.575  -2.918  1.00  0.00            
ATOM    548  H19 C05 X  17       1.798  -7.365  -1.228  1.00  0.00            
ATOM    549  H20 C05 X  17       0.098  -5.135  -2.378  1.00  0.00            
END
